# Supplementary material for: {2,2′-[o-Phenyl­enebis(nitrilo­methyl­idyne)]diphenolato}dipyridinecobalt(III) perchlorate
Source: Acta Crystallogr Sect E Struct Rep Online. 2009 Jul 18;65(Pt 8):m942–3. doi: 10.1107/S1600536809027330 (PMC2977385; doi:10.1107/S1600536809027330)
Supplement: Supplementary file 1 [file e-65-0m942-sup1.cif]

##############################################################################
###                                                                        ###
###        Electronic paper (Acta Crystallographica Section E)             ###
###                                                                        ###
##############################################################################
#                                                                            #
# This CIF contains the data in a paper accepted for publication in Acta     #
# Crystallographica Section E. It conforms to the requirements of Notes      #
# for Authors for Section E, and has been peer reviewed under the auspices   #
# of the IUCr Commission on Journals.                                        #
#                                                                            #
# Full details of the Crystallographic Information File format               #
# are given in the paper "The Crystallographic Information File (CIF):       #
# a New Standard Archive File for Crystallography" by S. R. Hall, F. H.      #
# Allen and I. D. Brown [Acta Cryst. (1991), A47, 655-685].                  #
#                                                                            #
# The current version of the core CIF dictionary is obtainable from          #
# ftp://ftp.iucr.org/pub/cif_core.dic. The current version number is 2.4.    #
#                                                                            #
# Software is freely available for graphical display of the structure(s) in  #
# this CIF.  For information consult the CIF home page http://www.iucr.org/  #
# cif/home.html                                                              #
#                                                                            #
# This file may be used for bona fide research purposes within the           #
# scientific community so long as proper attribution is given to the journal # 
# article from which it was obtained.                                        #
#                                                                            #
##############################################################################
                                             
data_I
_audit_creation_method     SHELXL-97
_chemical_name_systematic
;
{2,2'-[<i>o</i>-
Phenylenebis(nitrilomethylidyne)]diphenolato}dipyridinecobalt(III)
perchlorate
;
_chemical_name_common     '1385 MS4 [Co(salophen)(py)2]ClO4'
_chemical_formula_moiety     'C30 H24 Co N4 O2 +, Cl O4 -'
_chemical_formula_sum     'C30 H24 Cl Co N4 O6'
_chemical_formula_iupac     '[Co (C20 H14 N2 O2) (C5 H5 N)2] Cl O4'
_chemical_formula_weight     630.91
_chemical_melting_point     ?
_symmetry_cell_setting     Monoclinic
_symmetry_space_group_name_H-M     'C 2/c'
_symmetry_space_group_name_Hall     '-C 2yc'
loop_
    _symmetry_equiv_pos_as_xyz
    'x, y, z'
    '-x, y, -z+1/2'
    'x+1/2, y+1/2, z'
    '-x+1/2, y+1/2, -z+1/2'
    '-x, -y, -z'
    'x, -y, z-1/2'
    '-x+1/2, -y+1/2, -z'
    'x+1/2, -y+1/2, z-1/2'
_cell_length_a     33.4032(16)
_cell_length_b     10.6586(5)
_cell_length_c     16.3498(8)
_cell_angle_alpha     90.00
_cell_angle_beta     112.1790(10)
_cell_angle_gamma     90.00
_cell_volume     5390.3(4)
_cell_formula_units_Z     8
_cell_measurement_reflns_used     9429
_cell_measurement_theta_min     2.29
_cell_measurement_theta_max     30.06
_cell_measurement_temperature     200(2)
_exptl_crystal_description     prism
_exptl_crystal_colour     brown
_exptl_crystal_size_max     0.44
_exptl_crystal_size_mid     0.18
_exptl_crystal_size_min     0.07
_exptl_crystal_density_diffrn     1.555
_exptl_crystal_density_meas     ?
_exptl_crystal_density_method     'not measured'
_exptl_crystal_F_000     2592
_exptl_absorpt_coefficient_mu     0.790
_exptl_absorpt_correction_type     multi-scan
_exptl_absorpt_process_details     '(SADABS; Bruker, 2008)'
_exptl_absorpt_correction_T_min     0.86
_exptl_absorpt_correction_T_max     0.95
_exptl_special_details
;
Thin prisms from methanol. Bruker Kappa <i>APEX</i>II CCD diffractometer,
full-sphere data collection. The temperature of 200 K was selected because
crystals cracked at 100 K.
;
_diffrn_ambient_temperature     200(2)
_diffrn_radiation_type     MoK\a
_diffrn_radiation_wavelength     0.71073
_diffrn_radiation_source     'fine-focus sealed tube'
_diffrn_radiation_monochromator     graphite
_diffrn_measurement_device_type     'Bruker APEXII CCD'
_diffrn_measurement_method     '\f and \w'
_diffrn_reflns_number     24638
_diffrn_reflns_av_R_equivalents     0.0243
_diffrn_reflns_av_sigmaI/netI     0.0254
_diffrn_reflns_theta_min     2.51
_diffrn_reflns_theta_max     30.00
_diffrn_reflns_theta_full     30.00
_diffrn_measured_fraction_theta_max     0.993
_diffrn_measured_fraction_theta_full     0.993
_diffrn_reflns_limit_h_min     -46
_diffrn_reflns_limit_h_max     31
_diffrn_reflns_limit_k_min     -14
_diffrn_reflns_limit_k_max     14
_diffrn_reflns_limit_l_min     -22
_diffrn_reflns_limit_l_max     22
_diffrn_standards_decay_%     0
_refine_special_details
;
Refinement of <i>F</i>^2^ against ALL reflections. The weighted <i>R</i>-factor
<i>wR</i> and goodness of fit <i>S</i> are based on <i>F</i>^2^, conventional
<i>R</i>-factors <i>R</i> are based on <i>F</i>, with <i>F</i> set to zero for
negative <i>F</i>^2^. The threshold expression of <i>F</i>^2^ >
\s(<i>F</i>^2^) is used only for calculating <i>R</i>-factors(gt) <i>etc</i>.
and is not relevant to the choice of reflections for refinement.
<i>R</i>-factors based on <i>F</i>^2^ are statistically about twice as large
as those based on <i>F</i>, and <i>R</i>- factors based on ALL data will be
even larger.
;
_reflns_number_total     7804
_reflns_number_gt     6268
_reflns_threshold_expression     I>2\s(I)
_refine_ls_structure_factor_coef     Fsqd
_refine_ls_matrix_type     full
_refine_ls_R_factor_all     0.0445
_refine_ls_R_factor_gt     0.0309
_refine_ls_wR_factor_gt     0.0779
_refine_ls_wR_factor_ref     0.0864
_refine_ls_goodness_of_fit_ref     1.025
_refine_ls_restrained_S_all     1.021
_refine_ls_number_reflns     7804
_refine_ls_number_parameters     379
_refine_ls_number_restraints     0
_refine_ls_hydrogen_treatment     constr
_refine_ls_weighting_scheme     calc
_refine_ls_weighting_details
         'calc w=1/[\s^2^(Fo^2^)+(0.0413P)^2^+3.8856P] where P=(Fo^2^+2Fc^2^)/3'
_atom_sites_solution_hydrogens     geom
_atom_sites_solution_primary     direct
_atom_sites_solution_secondary     difmap
_refine_ls_shift/su_max     0.001
_refine_ls_shift/su_mean     0.000
_refine_diff_density_max     0.375
_refine_diff_density_min     -0.401
_refine_ls_extinction_method     none
_refine_ls_extinction_coef     ?
loop_
    _atom_type_symbol
    _atom_type_description
    _atom_type_scat_dispersion_real
    _atom_type_scat_dispersion_imag
    _atom_type_scat_source
    'C' 'C' 0.0033 0.0016
                         'International Tables Vol C Tables 4.2.6.8 and 6.1.1.4'
    'H' 'H' 0.0000 0.0000
                         'International Tables Vol C Tables 4.2.6.8 and 6.1.1.4'
    'N' 'N' 0.0061 0.0033
                         'International Tables Vol C Tables 4.2.6.8 and 6.1.1.4'
    'O' 'O' 0.0106 0.0060
                         'International Tables Vol C Tables 4.2.6.8 and 6.1.1.4'
    'Cl' 'Cl' 0.1484 0.1585
                         'International Tables Vol C Tables 4.2.6.8 and 6.1.1.4'
    'Co' 'Co' 0.3494 0.9721
                         'International Tables Vol C Tables 4.2.6.8 and 6.1.1.4'
_computing_data_collection     'APEX2 (Bruker, 2008)'
_computing_cell_refinement     'SAINT (Bruker, 2008)'
_computing_data_reduction     'SAINT (Bruker, 2008)'
_computing_structure_solution     'SHELXS97 (Sheldrick, 2008)'
_computing_structure_refinement     'SHELXL97 (Sheldrick, 2008)'
_computing_molecular_graphics     'SHELXTL (Sheldrick, 2008)'
_computing_publication_material     'SHELXTL (Sheldrick, 2008)'
loop_
    _atom_site_type_symbol
    _atom_site_label
    _atom_site_fract_x
    _atom_site_fract_y
    _atom_site_fract_z
    _atom_site_U_iso_or_equiv
    _atom_site_adp_type
    _atom_site_calc_flag
    _atom_site_refinement_flags
    _atom_site_occupancy
    _atom_site_disorder_assembly
    _atom_site_disorder_group
    Co Co1 0.107115(6) 0.532208(17) 0.407335(12) 0.02150(6) Uani d U 1 . .
    O O1 0.05857(3) 0.63179(9) 0.39475(7) 0.0278(2) Uani d U 1 . .
    O O2 0.08497(3) 0.42434(10) 0.47107(7) 0.0271(2) Uani d U 1 . .
    N N1 0.12843(4) 0.64456(11) 0.34353(8) 0.0235(2) Uani d U 1 . .
    N N2 0.15559(4) 0.43132(11) 0.41820(8) 0.0226(2) Uani d U 1 . .
    N N3 0.14061(4) 0.62115(11) 0.51660(8) 0.0253(2) Uani d U 1 . .
    N N4 0.07267(4) 0.44507(11) 0.29606(8) 0.0244(2) Uani d U 1 . .
    C C1 0.05714(5) 0.75357(13) 0.38370(10) 0.0264(3) Uani d U 1 . .
    C C2 0.02490(5) 0.82090(15) 0.40153(12) 0.0369(4) Uani d U 1 . .
    H H2 0.0047 0.7764 0.4189 0.044 Uiso calc R 1 . .
    C C3 0.02208(6) 0.94902(16) 0.39429(14) 0.0433(4) Uani d U 1 . .
    H H3 0.0003 0.9918 0.4073 0.052 Uiso calc R 1 . .
    C C4 0.05072(6) 1.01725(16) 0.36813(14) 0.0437(4) Uani d U 1 . .
    H H4 0.0489 1.1061 0.3644 0.052 Uiso calc R 1 . .
    C C5 0.08176(6) 0.95457(15) 0.34766(12) 0.0369(3) Uani d U 1 . .
    H H5 0.1010 1.0010 0.3287 0.044 Uiso calc R 1 . .
    C C6 0.08562(5) 0.82224(13) 0.35431(10) 0.0276(3) Uani d U 1 . .
    C C7 0.11850(5) 0.76275(13) 0.33164(9) 0.0265(3) Uani d U 1 . .
    H H7 0.1341 0.8133 0.3061 0.032 Uiso calc R 1 . .
    C C8 0.16154(4) 0.58912(13) 0.32072(9) 0.0243(2) Uani d U 1 . .
    C C9 0.17806(5) 0.63868(15) 0.26110(10) 0.0294(3) Uani d U 1 . .
    H H9 0.1667 0.7144 0.2305 0.035 Uiso calc R 1 . .
    C C10 0.21117(5) 0.57614(16) 0.24715(10) 0.0318(3) Uani d U 1 . .
    H H10 0.2222 0.6081 0.2056 0.038 Uiso calc R 1 . .
    C C11 0.22845(5) 0.46652(15) 0.29348(11) 0.0316(3) Uani d U 1 . .
    H H11 0.2520 0.4264 0.2849 0.038 Uiso calc R 1 . .
    C C12 0.21183(5) 0.41546(15) 0.35168(10) 0.0289(3) Uani d U 1 . .
    H H12 0.2236 0.3403 0.3827 0.035 Uiso calc R 1 . .
    C C13 0.17757(4) 0.47570(13) 0.36432(9) 0.0234(2) Uani d U 1 . .
    C C14 0.16751(5) 0.33115(13) 0.46680(9) 0.0251(3) Uani d U 1 . .
    H H14 0.1938 0.2922 0.4708 0.030 Uiso calc R 1 . .
    C C15 0.14396(5) 0.27522(13) 0.51476(9) 0.0263(3) Uani d U 1 . .
    C C16 0.16013(6) 0.16128(15) 0.55987(10) 0.0339(3) Uani d U 1 . .
    H H16 0.1865 0.1283 0.5599 0.041 Uiso calc R 1 . .
    C C17 0.13848(6) 0.09751(16) 0.60357(11) 0.0399(4) Uani d U 1 . .
    H H17 0.1496 0.0208 0.6329 0.048 Uiso calc R 1 . .
    C C18 0.09986(6) 0.14678(16) 0.60434(11) 0.0375(3) Uani d U 1 . .
    H H18 0.0848 0.1031 0.6346 0.045 Uiso calc R 1 . .
    C C19 0.08332(5) 0.25753(15) 0.56190(10) 0.0320(3) Uani d U 1 . .
    H H19 0.0574 0.2902 0.5647 0.038 Uiso calc R 1 . .
    C C20 0.10420(5) 0.32399(13) 0.51409(9) 0.0252(3) Uani d U 1 . .
    C C21 0.12183(5) 0.64920(15) 0.57425(10) 0.0321(3) Uani d U 1 . .
    H H21 0.0938 0.6176 0.5640 0.039 Uiso calc R 1 . .
    C C22 0.14240(6) 0.72265(17) 0.64774(11) 0.0385(4) Uani d U 1 . .
    H H22 0.1286 0.7408 0.6876 0.046 Uiso calc R 1 . .
    C C23 0.18298(6) 0.76947(16) 0.66309(11) 0.0373(3) Uani d U 1 . .
    H H23 0.1972 0.8217 0.7127 0.045 Uiso calc R 1 . .
    C C24 0.20263(5) 0.73919(16) 0.60521(11) 0.0352(3) Uani d U 1 . .
    H H24 0.2308 0.7693 0.6147 0.042 Uiso calc R 1 . .
    C C25 0.18075(5) 0.66448(15) 0.53339(10) 0.0299(3) Uani d U 1 . .
    H H25 0.1946 0.6427 0.4942 0.036 Uiso calc R 1 . .
    C C26 0.07423(5) 0.31985(14) 0.28919(10) 0.0301(3) Uani d U 1 . .
    H H26 0.0932 0.2735 0.3381 0.036 Uiso calc R 1 . .
    C C27 0.04929(6) 0.25592(16) 0.21358(11) 0.0377(4) Uani d U 1 . .
    H H27 0.0513 0.1672 0.2106 0.045 Uiso calc R 1 . .
    C C28 0.02138(5) 0.32254(17) 0.14223(11) 0.0373(3) Uani d U 1 . .
    H H28 0.0036 0.2805 0.0899 0.045 Uiso calc R 1 . .
    C C29 0.01988(5) 0.45122(17) 0.14867(11) 0.0357(3) Uani d U 1 . .
    H H29 0.0013 0.4994 0.1004 0.043 Uiso calc R 1 . .
    C C30 0.04581(5) 0.50935(15) 0.22635(10) 0.0309(3) Uani d U 1 . .
    H H30 0.0445 0.5981 0.2305 0.037 Uiso calc R 1 . .
    Cl Cl1 0.203707(13) 0.02747(4) 0.38080(2) 0.03354(9) Uani d U 1 . .
    O O3 0.24141(5) 0.10462(14) 0.41527(11) 0.0619(4) Uani d U 1 . .
    O O4 0.16645(5) 0.10872(14) 0.34374(11) 0.0570(4) Uani d U 1 . .
    O O5 0.19906(7) -0.04830(17) 0.44767(11) 0.0740(5) Uani d U 1 . .
    O O6 0.20593(6) -0.04926(15) 0.31171(11) 0.0634(4) Uani d U 1 . .
loop_
    _atom_site_aniso_label
    _atom_site_aniso_U_11
    _atom_site_aniso_U_22
    _atom_site_aniso_U_33
    _atom_site_aniso_U_12
    _atom_site_aniso_U_13
    _atom_site_aniso_U_23
    Co1 0.01951(9) 0.02155(9) 0.02323(10) -0.00096(7) 0.00782(7) 0.00160(7)
    O1 0.0234(5) 0.0236(4) 0.0379(6) 0.0002(4) 0.0133(4) 0.0029(4)
    O2 0.0244(5) 0.0270(5) 0.0314(5) -0.0001(4) 0.0122(4) 0.0058(4)
    N1 0.0224(5) 0.0250(5) 0.0231(5) -0.0015(4) 0.0086(4) 0.0012(4)
    N2 0.0202(5) 0.0240(5) 0.0222(5) -0.0011(4) 0.0066(4) -0.0006(4)
    N3 0.0261(5) 0.0261(5) 0.0240(5) -0.0002(4) 0.0097(4) 0.0004(4)
    N4 0.0198(5) 0.0269(5) 0.0251(5) -0.0012(4) 0.0069(4) 0.0010(4)
    C1 0.0236(6) 0.0248(6) 0.0294(7) 0.0008(5) 0.0085(5) 0.0021(5)
    C2 0.0328(8) 0.0305(7) 0.0540(10) 0.0039(6) 0.0240(7) 0.0056(7)
    C3 0.0427(9) 0.0335(8) 0.0627(12) 0.0093(7) 0.0300(9) 0.0058(8)
    C4 0.0489(10) 0.0247(7) 0.0651(12) 0.0060(7) 0.0299(9) 0.0058(7)
    C5 0.0384(8) 0.0264(6) 0.0504(10) 0.0007(6) 0.0219(7) 0.0059(7)
    C6 0.0273(7) 0.0244(6) 0.0310(7) 0.0007(5) 0.0110(5) 0.0036(5)
    C7 0.0272(7) 0.0257(6) 0.0267(7) -0.0022(5) 0.0104(5) 0.0034(5)
    C8 0.0217(6) 0.0273(6) 0.0236(6) -0.0029(5) 0.0082(5) -0.0019(5)
    C9 0.0285(7) 0.0333(7) 0.0276(7) -0.0027(5) 0.0121(6) 0.0018(6)
    C10 0.0290(7) 0.0414(8) 0.0280(7) -0.0057(6) 0.0142(6) -0.0028(6)
    C11 0.0261(7) 0.0383(8) 0.0328(8) -0.0014(6) 0.0140(6) -0.0063(6)
    C12 0.0252(6) 0.0312(7) 0.0303(7) 0.0006(5) 0.0108(5) -0.0026(6)
    C13 0.0203(6) 0.0269(6) 0.0222(6) -0.0030(5) 0.0070(5) -0.0035(5)
    C14 0.0227(6) 0.0260(6) 0.0228(6) 0.0014(5) 0.0042(5) -0.0005(5)
    C15 0.0281(6) 0.0265(6) 0.0213(6) -0.0001(5) 0.0061(5) 0.0012(5)
    C16 0.0394(8) 0.0308(7) 0.0278(7) 0.0051(6) 0.0083(6) 0.0039(6)
    C17 0.0529(10) 0.0299(7) 0.0326(8) 0.0018(7) 0.0113(7) 0.0095(6)
    C18 0.0451(9) 0.0355(8) 0.0298(8) -0.0089(7) 0.0115(7) 0.0069(6)
    C19 0.0314(7) 0.0354(7) 0.0281(7) -0.0051(6) 0.0099(6) 0.0052(6)
    C20 0.0264(6) 0.0253(6) 0.0212(6) -0.0042(5) 0.0059(5) 0.0011(5)
    C21 0.0325(7) 0.0372(8) 0.0300(7) 0.0013(6) 0.0158(6) 0.0001(6)
    C22 0.0444(9) 0.0448(9) 0.0294(8) 0.0056(7) 0.0175(7) -0.0039(6)
    C23 0.0449(9) 0.0350(8) 0.0270(7) 0.0012(7) 0.0077(6) -0.0062(6)
    C24 0.0339(8) 0.0372(8) 0.0311(7) -0.0070(6) 0.0084(6) -0.0053(6)
    C25 0.0283(7) 0.0342(7) 0.0275(7) -0.0040(6) 0.0109(6) -0.0039(6)
    C26 0.0300(7) 0.0273(6) 0.0284(7) -0.0033(6) 0.0059(6) 0.0014(5)
    C27 0.0413(9) 0.0313(7) 0.0353(8) -0.0063(6) 0.0086(7) -0.0048(6)
    C28 0.0306(8) 0.0468(8) 0.0287(7) -0.0050(7) 0.0045(6) -0.0070(6)
    C29 0.0260(7) 0.0476(8) 0.0278(7) 0.0061(6) 0.0037(6) 0.0016(6)
    C30 0.0271(7) 0.0321(7) 0.0302(7) 0.0055(6) 0.0069(5) 0.0022(5)
    Cl1 0.0386(2) 0.03535(19) 0.02889(18) -0.00695(15) 0.01530(15) -0.00310(14)
    O3 0.0448(7) 0.0543(8) 0.0685(10) -0.0165(6) 0.0010(7) -0.0043(7)
    O4 0.0409(7) 0.0565(8) 0.0734(10) 0.0025(6) 0.0215(7) 0.0056(7)
    O5 0.1066(14) 0.0717(11) 0.0531(9) -0.0091(9) 0.0409(10) 0.0203(8)
    O6 0.0824(11) 0.0645(9) 0.0529(9) -0.0057(8) 0.0366(8) -0.0224(7)
_geom_special_details
;
All e.s.d.'s (except the e.s.d. in the dihedral angle between two l.s. planes)
are estimated using the full covariance matrix. The cell e.s.d.'s are taken
into account individually in the estimation of e.s.d.'s in distances, angles
and torsion angles; correlations between e.s.d.'s in cell parameters are only
used when they are defined by crystal symmetry. An approximate (isotropic)
treatment of cell e.s.d.'s is used for estimating e.s.d.'s involving l.s.
planes.
;
loop_
    _geom_bond_atom_site_label_1
    _geom_bond_atom_site_label_2
    _geom_bond_site_symmetry_2
    _geom_bond_distance
    _geom_bond_publ_flag
    Co1 O2 . 1.8806(10) ?
    Co1 O1 . 1.8833(10) ?
    Co1 N1 . 1.8947(12) ?
    Co1 N2 . 1.8953(12) ?
    Co1 N3 . 1.9577(12) ?
    Co1 N4 . 1.9789(12) ?
    O1 C1 . 1.3089(17) ?
    O2 C20 . 1.3078(17) ?
    N1 C7 . 1.2985(18) ?
    N1 C8 . 1.4222(18) ?
    N2 C14 . 1.3004(18) ?
    N2 C13 . 1.4238(18) ?
    N3 C25 . 1.3448(19) ?
    N3 C21 . 1.3484(19) ?
    N4 C26 . 1.3420(19) ?
    N4 C30 . 1.3421(19) ?
    C1 C2 . 1.413(2) ?
    C1 C6 . 1.420(2) ?
    C2 C3 . 1.371(2) ?
    C2 H2 . 0.9500 ?
    C3 C4 . 1.391(3) ?
    C3 H3 . 0.9500 ?
    C4 C5 . 1.377(2) ?
    C4 H4 . 0.9500 ?
    C5 C6 . 1.417(2) ?
    C5 H5 . 0.9500 ?
    C6 C7 . 1.433(2) ?
    C7 H7 . 0.9500 ?
    C8 C9 . 1.393(2) ?
    C8 C13 . 1.403(2) ?
    C9 C10 . 1.382(2) ?
    C9 H9 . 0.9500 ?
    C10 C11 . 1.394(2) ?
    C10 H10 . 0.9500 ?
    C11 C12 . 1.382(2) ?
    C11 H11 . 0.9500 ?
    C12 C13 . 1.394(2) ?
    C12 H12 . 0.9500 ?
    C14 C15 . 1.433(2) ?
    C14 H14 . 0.9500 ?
    C15 C16 . 1.418(2) ?
    C15 C20 . 1.422(2) ?
    C16 C17 . 1.373(2) ?
    C16 H16 . 0.9500 ?
    C17 C18 . 1.397(3) ?
    C17 H17 . 0.9500 ?
    C18 C19 . 1.375(2) ?
    C18 H18 . 0.9500 ?
    C19 C20 . 1.418(2) ?
    C19 H19 . 0.9500 ?
    C21 C22 . 1.380(2) ?
    C21 H21 . 0.9500 ?
    C22 C23 . 1.376(3) ?
    C22 H22 . 0.9500 ?
    C23 C24 . 1.378(2) ?
    C23 H23 . 0.9500 ?
    C24 C25 . 1.378(2) ?
    C24 H24 . 0.9500 ?
    C25 H25 . 0.9500 ?
    C26 C27 . 1.382(2) ?
    C26 H26 . 0.9500 ?
    C27 C28 . 1.383(2) ?
    C27 H27 . 0.9500 ?
    C28 C29 . 1.378(3) ?
    C28 H28 . 0.9500 ?
    C29 C30 . 1.384(2) ?
    C29 H29 . 0.9500 ?
    C30 H30 . 0.9500 ?
    Cl1 O5 . 1.4142(15) ?
    Cl1 O6 . 1.4190(14) ?
    Cl1 O3 . 1.4296(14) ?
    Cl1 O4 . 1.4479(15) ?
loop_
    _geom_angle_atom_site_label_1
    _geom_angle_atom_site_label_2
    _geom_angle_atom_site_label_3
    _geom_angle_site_symmetry_1
    _geom_angle_site_symmetry_3
    _geom_angle
    _geom_angle_publ_flag
    O2 Co1 O1 . . 84.41(4) ?
    O2 Co1 N1 . . 178.39(5) ?
    O1 Co1 N1 . . 94.06(5) ?
    O2 Co1 N2 . . 95.85(5) ?
    O1 Co1 N2 . . 179.15(5) ?
    N1 Co1 N2 . . 85.69(5) ?
    O2 Co1 N3 . . 89.96(5) ?
    O1 Co1 N3 . . 89.93(5) ?
    N1 Co1 N3 . . 89.55(5) ?
    N2 Co1 N3 . . 90.89(5) ?
    O2 Co1 N4 . . 90.50(5) ?
    O1 Co1 N4 . . 89.22(5) ?
    N1 Co1 N4 . . 89.96(5) ?
    N2 Co1 N4 . . 89.97(5) ?
    N3 Co1 N4 . . 178.98(5) ?
    C1 O1 Co1 . . 123.99(9) ?
    C20 O2 Co1 . . 125.60(9) ?
    C7 N1 C8 . . 122.95(12) ?
    C7 N1 Co1 . . 124.59(10) ?
    C8 N1 Co1 . . 111.89(9) ?
    C14 N2 C13 . . 122.71(12) ?
    C14 N2 Co1 . . 125.23(10) ?
    C13 N2 Co1 . . 112.04(9) ?
    C25 N3 C21 . . 118.18(13) ?
    C25 N3 Co1 . . 122.34(10) ?
    C21 N3 Co1 . . 119.26(10) ?
    C26 N4 C30 . . 118.12(13) ?
    C26 N4 Co1 . . 121.08(10) ?
    C30 N4 Co1 . . 120.76(10) ?
    O1 C1 C2 . . 117.78(13) ?
    O1 C1 C6 . . 124.30(13) ?
    C2 C1 C6 . . 117.91(13) ?
    C3 C2 C1 . . 121.39(15) ?
    C3 C2 H2 . . 119.3 ?
    C1 C2 H2 . . 119.3 ?
    C2 C3 C4 . . 120.97(16) ?
    C2 C3 H3 . . 119.5 ?
    C4 C3 H3 . . 119.5 ?
    C5 C4 C3 . . 119.30(15) ?
    C5 C4 H4 . . 120.3 ?
    C3 C4 H4 . . 120.3 ?
    C4 C5 C6 . . 121.29(15) ?
    C4 C5 H5 . . 119.4 ?
    C6 C5 H5 . . 119.4 ?
    C5 C6 C1 . . 119.08(14) ?
    C5 C6 C7 . . 118.49(14) ?
    C1 C6 C7 . . 122.43(13) ?
    N1 C7 C6 . . 124.61(13) ?
    N1 C7 H7 . . 117.7 ?
    C6 C7 H7 . . 117.7 ?
    C9 C8 C13 . . 120.43(13) ?
    C9 C8 N1 . . 125.36(13) ?
    C13 C8 N1 . . 114.21(12) ?
    C10 C9 C8 . . 119.06(14) ?
    C10 C9 H9 . . 120.5 ?
    C8 C9 H9 . . 120.5 ?
    C9 C10 C11 . . 120.52(14) ?
    C9 C10 H10 . . 119.7 ?
    C11 C10 H10 . . 119.7 ?
    C12 C11 C10 . . 120.86(14) ?
    C12 C11 H11 . . 119.6 ?
    C10 C11 H11 . . 119.6 ?
    C11 C12 C13 . . 119.11(14) ?
    C11 C12 H12 . . 120.4 ?
    C13 C12 H12 . . 120.4 ?
    C12 C13 C8 . . 119.92(13) ?
    C12 C13 N2 . . 125.63(13) ?
    C8 C13 N2 . . 114.44(12) ?
    N2 C14 C15 . . 124.82(13) ?
    N2 C14 H14 . . 117.6 ?
    C15 C14 H14 . . 117.6 ?
    C16 C15 C20 . . 119.23(14) ?
    C16 C15 C14 . . 117.44(14) ?
    C20 C15 C14 . . 123.19(13) ?
    C17 C16 C15 . . 121.51(16) ?
    C17 C16 H16 . . 119.2 ?
    C15 C16 H16 . . 119.2 ?
    C16 C17 C18 . . 119.21(15) ?
    C16 C17 H17 . . 120.4 ?
    C18 C17 H17 . . 120.4 ?
    C19 C18 C17 . . 120.97(15) ?
    C19 C18 H18 . . 119.5 ?
    C17 C18 H18 . . 119.5 ?
    C18 C19 C20 . . 121.28(16) ?
    C18 C19 H19 . . 119.4 ?
    C20 C19 H19 . . 119.4 ?
    O2 C20 C19 . . 117.45(13) ?
    O2 C20 C15 . . 124.79(13) ?
    C19 C20 C15 . . 117.74(13) ?
    N3 C21 C22 . . 121.62(15) ?
    N3 C21 H21 . . 119.2 ?
    C22 C21 H21 . . 119.2 ?
    C23 C22 C21 . . 119.79(16) ?
    C23 C22 H22 . . 120.1 ?
    C21 C22 H22 . . 120.1 ?
    C22 C23 C24 . . 118.79(15) ?
    C22 C23 H23 . . 120.6 ?
    C24 C23 H23 . . 120.6 ?
    C25 C24 C23 . . 118.93(16) ?
    C25 C24 H24 . . 120.5 ?
    C23 C24 H24 . . 120.5 ?
    N3 C25 C24 . . 122.65(15) ?
    N3 C25 H25 . . 118.7 ?
    C24 C25 H25 . . 118.7 ?
    N4 C26 C27 . . 122.41(14) ?
    N4 C26 H26 . . 118.8 ?
    C27 C26 H26 . . 118.8 ?
    C26 C27 C28 . . 119.22(16) ?
    C26 C27 H27 . . 120.4 ?
    C28 C27 H27 . . 120.4 ?
    C29 C28 C27 . . 118.61(15) ?
    C29 C28 H28 . . 120.7 ?
    C27 C28 H28 . . 120.7 ?
    C28 C29 C30 . . 119.17(15) ?
    C28 C29 H29 . . 120.4 ?
    C30 C29 H29 . . 120.4 ?
    N4 C30 C29 . . 122.47(15) ?
    N4 C30 H30 . . 118.8 ?
    C29 C30 H30 . . 118.8 ?
    O5 Cl1 O6 . . 109.89(11) ?
    O5 Cl1 O3 . . 111.16(11) ?
    O6 Cl1 O3 . . 110.03(11) ?
    O5 Cl1 O4 . . 109.71(11) ?
    O6 Cl1 O4 . . 107.85(10) ?
    O3 Cl1 O4 . . 108.12(9) ?
loop_
    _geom_torsion_atom_site_label_1
    _geom_torsion_atom_site_label_2
    _geom_torsion_atom_site_label_3
    _geom_torsion_atom_site_label_4
    _geom_torsion_site_symmetry_1
    _geom_torsion_site_symmetry_2
    _geom_torsion_site_symmetry_3
    _geom_torsion_site_symmetry_4
    _geom_torsion
    _geom_torsion_publ_flag
    O2 Co1 O1 C1 . . . . 153.07(12) ?
    N1 Co1 O1 C1 . . . . -26.44(12) ?
    N3 Co1 O1 C1 . . . . 63.11(12) ?
    N4 Co1 O1 C1 . . . . -116.34(12) ?
    O1 Co1 O2 C20 . . . . -173.59(12) ?
    N2 Co1 O2 C20 . . . . 7.22(12) ?
    N3 Co1 O2 C20 . . . . -83.66(12) ?
    N4 Co1 O2 C20 . . . . 97.24(12) ?
    O1 Co1 N1 C7 . . . . 21.49(12) ?
    N2 Co1 N1 C7 . . . . -159.33(12) ?
    N3 Co1 N1 C7 . . . . -68.41(12) ?
    N4 Co1 N1 C7 . . . . 110.70(12) ?
    O1 Co1 N1 C8 . . . . -167.01(9) ?
    N2 Co1 N1 C8 . . . . 12.17(9) ?
    N3 Co1 N1 C8 . . . . 103.10(9) ?
    N4 Co1 N1 C8 . . . . -77.80(9) ?
    O2 Co1 N2 C14 . . . . -7.55(12) ?
    N1 Co1 N2 C14 . . . . 171.98(12) ?
    N3 Co1 N2 C14 . . . . 82.50(12) ?
    N4 Co1 N2 C14 . . . . -98.05(12) ?
    O2 Co1 N2 C13 . . . . 170.81(9) ?
    N1 Co1 N2 C13 . . . . -9.66(9) ?
    N3 Co1 N2 C13 . . . . -99.15(9) ?
    N4 Co1 N2 C13 . . . . 80.30(9) ?
    O2 Co1 N3 C25 . . . . 142.20(12) ?
    O1 Co1 N3 C25 . . . . -133.39(12) ?
    N1 Co1 N3 C25 . . . . -39.34(12) ?
    N2 Co1 N3 C25 . . . . 46.35(12) ?
    O2 Co1 N3 C21 . . . . -43.24(12) ?
    O1 Co1 N3 C21 . . . . 41.17(12) ?
    N1 Co1 N3 C21 . . . . 135.23(12) ?
    N2 Co1 N3 C21 . . . . -139.09(12) ?
    O2 Co1 N4 C26 . . . . -51.73(12) ?
    O1 Co1 N4 C26 . . . . -136.13(12) ?
    N1 Co1 N4 C26 . . . . 129.81(12) ?
    N2 Co1 N4 C26 . . . . 44.12(12) ?
    O2 Co1 N4 C30 . . . . 125.70(12) ?
    O1 Co1 N4 C30 . . . . 41.29(12) ?
    N1 Co1 N4 C30 . . . . -52.76(12) ?
    N2 Co1 N4 C30 . . . . -138.45(12) ?
    Co1 O1 C1 C2 . . . . -161.34(12) ?
    Co1 O1 C1 C6 . . . . 19.2(2) ?
    O1 C1 C2 C3 . . . . 177.90(17) ?
    C6 C1 C2 C3 . . . . -2.6(3) ?
    C1 C2 C3 C4 . . . . 0.7(3) ?
    C2 C3 C4 C5 . . . . 1.2(3) ?
    C3 C4 C5 C6 . . . . -1.2(3) ?
    C4 C5 C6 C1 . . . . -0.7(3) ?
    C4 C5 C6 C7 . . . . 179.73(17) ?
    O1 C1 C6 C5 . . . . -177.95(15) ?
    C2 C1 C6 C5 . . . . 2.6(2) ?
    O1 C1 C6 C7 . . . . 1.6(2) ?
    C2 C1 C6 C7 . . . . -177.91(15) ?
    C8 N1 C7 C6 . . . . -179.53(13) ?
    Co1 N1 C7 C6 . . . . -8.9(2) ?
    C5 C6 C7 N1 . . . . 172.43(15) ?
    C1 C6 C7 N1 . . . . -7.1(2) ?
    C7 N1 C8 C9 . . . . -20.5(2) ?
    Co1 N1 C8 C9 . . . . 167.85(12) ?
    C7 N1 C8 C13 . . . . 159.31(13) ?
    Co1 N1 C8 C13 . . . . -12.36(14) ?
    C13 C8 C9 C10 . . . . -1.6(2) ?
    N1 C8 C9 C10 . . . . 178.21(13) ?
    C8 C9 C10 C11 . . . . -1.4(2) ?
    C9 C10 C11 C12 . . . . 2.5(2) ?
    C10 C11 C12 C13 . . . . -0.6(2) ?
    C11 C12 C13 C8 . . . . -2.4(2) ?
    C11 C12 C13 N2 . . . . 176.48(13) ?
    C9 C8 C13 C12 . . . . 3.5(2) ?
    N1 C8 C13 C12 . . . . -176.31(12) ?
    C9 C8 C13 N2 . . . . -175.50(12) ?
    N1 C8 C13 N2 . . . . 4.70(17) ?
    C14 N2 C13 C12 . . . . 4.6(2) ?
    Co1 N2 C13 C12 . . . . -173.76(11) ?
    C14 N2 C13 C8 . . . . -176.42(12) ?
    Co1 N2 C13 C8 . . . . 5.17(14) ?
    C13 N2 C14 C15 . . . . -173.08(13) ?
    Co1 N2 C14 C15 . . . . 5.1(2) ?
    N2 C14 C15 C16 . . . . 175.93(13) ?
    N2 C14 C15 C20 . . . . 0.2(2) ?
    C20 C15 C16 C17 . . . . -0.6(2) ?
    C14 C15 C16 C17 . . . . -176.47(15) ?
    C15 C16 C17 C18 . . . . -0.7(3) ?
    C16 C17 C18 C19 . . . . 0.2(3) ?
    C17 C18 C19 C20 . . . . 1.6(2) ?
    Co1 O2 C20 C19 . . . . 177.06(10) ?
    Co1 O2 C20 C15 . . . . -4.4(2) ?
    C18 C19 C20 O2 . . . . 175.84(14) ?
    C18 C19 C20 C15 . . . . -2.8(2) ?
    C16 C15 C20 O2 . . . . -176.25(14) ?
    C14 C15 C20 O2 . . . . -0.6(2) ?
    C16 C15 C20 C19 . . . . 2.3(2) ?
    C14 C15 C20 C19 . . . . 177.89(13) ?
    C25 N3 C21 C22 . . . . 1.5(2) ?
    Co1 N3 C21 C22 . . . . -173.33(12) ?
    N3 C21 C22 C23 . . . . 0.3(3) ?
    C21 C22 C23 C24 . . . . -1.5(3) ?
    C22 C23 C24 C25 . . . . 0.8(3) ?
    C21 N3 C25 C24 . . . . -2.1(2) ?
    Co1 N3 C25 C24 . . . . 172.49(12) ?
    C23 C24 C25 N3 . . . . 1.0(3) ?
    C30 N4 C26 C27 . . . . -0.1(2) ?
    Co1 N4 C26 C27 . . . . 177.38(13) ?
    N4 C26 C27 C28 . . . . -0.5(3) ?
    C26 C27 C28 C29 . . . . 0.9(3) ?
    C27 C28 C29 C30 . . . . -0.8(3) ?
    C26 N4 C30 C29 . . . . 0.2(2) ?
    Co1 N4 C30 C29 . . . . -177.29(12) ?
    C28 C29 C30 N4 . . . . 0.3(3) ?
loop_
    _geom_hbond_atom_site_label_D
    _geom_hbond_atom_site_label_H
    _geom_hbond_atom_site_label_A
    _geom_hbond_site_symmetry_A
    _geom_hbond_distance_DH
    _geom_hbond_distance_HA
    _geom_hbond_distance_DA
    _geom_hbond_angle_DHA
    _geom_hbond_publ_flag
    C5 H5 O4 1_565 0.95 2.40 3.293(3) 157.00 yes
    C11 H11 O6 4_555 0.95 2.49 3.261(3) 138 yes
    C12 H12 O3 . 0.95 2.59 3.501(2) 161 yes
    C14 H14 O3 7_556 0.95 2.51 3.002(2) 112 yes
    C29 H29 O1 2_555 0.95 2.47 3.111(2) 124 yes
data_global
_journal_date_recd_electronic     2009-06-25
_journal_date_accepted     2009-07-11
_journal_name_full     'Acta Crystallographica, Section E'
_journal_year     2009
_journal_volume     65
_journal_issue      8
_journal_page_first     m942
_journal_page_last     m943
_journal_paper_category     QM
_journal_coeditor_code     DN2470
_publ_contact_author_name     'Mehdi Amirnasr'
_publ_contact_author_address
;
Department of Chemistry
Isfahan University of Technology
Isfahan 84156-83111
Iran
;
_publ_contact_author_email     amirnasr@cc.iut.ac.ir
_publ_contact_author_fax     '98 311 3912350'
_publ_contact_author_phone     '98 311 3912351'
_publ_section_title
;\
{2,2'-[<i>o</i>-Phenylenebis(nitrilomethylidyne)]diphenolato}dipyridine\
cobalt(III) perchlorate
;
loop_
    _publ_author_name
    _publ_author_footnote
    _publ_author_address
    'Salehi, Mehdi' .
;
Department of Chemistry
Isfahan University of Technology
Isfahan 84156-83111
Iran
;
    'Meghdadi, Soraia' .
;
Department of Chemistry
Isfahan University of Technology
Isfahan 84156-83111
Iran
;
    'Amirnasr*, Mehdi' .
;
Department of Chemistry
Isfahan University of Technology
Isfahan 84156-83111
Iran
;
    'Mereiter, Kurt' .
;
Faculty of Chemistry,
Vienna University of Technology, Getreidemarkt 9/164SC,
A-1060 Vienna,
Austria
;
