# Supplementary material for: {2,2′-[o-Phenyl­enebis(nitrilo­methyl­idyne)]diphenolato}dipyridinecobalt(III) perchlorate
Source: Acta Crystallogr Sect E Struct Rep Online. 2009 Jul 18;65(Pt 8):m942–3. doi: 10.1107/S1600536809027330 (PMC2977385; doi:10.1107/S1600536809027330)
Supplement: Supplementary file 2 [file e-65-0m942-Isup2.hkl]

# 
# h,k,l, Fc-squared, Fo-squared, sigma(Fo-squared) and status flag 
# 
data_I
_shelx_title ' 1385 in C2/c, 1385am MS4 Co(saloph)(py)2.ClO4' 
_shelx_refln_list_code          4 
_shelx_F_calc_maximum      508.11 
_exptl_crystal_F_000      2592.00 
_reflns_d_resolution_high  0.7108 
 
loop_ 
 _symmetry_equiv_pos_as_xyz 
 'x, y, z' 
 '-x, y, -z+1/2' 
 'x+1/2, y+1/2, z' 
 '-x+1/2, y+1/2, -z+1/2' 
 '-x, -y, -z' 
 'x, -y, z-1/2' 
 '-x+1/2, -y+1/2, -z' 
 'x+1/2, -y+1/2, z-1/2' 
 
_cell_length_a    33.4032 
_cell_length_b    10.6586 
_cell_length_c    16.3498 
_cell_angle_alpha  90.000 
_cell_angle_beta  112.179 
_cell_angle_gamma  90.000 
 
_shelx_F_squared_multiplier     1.000 
 
loop_ 
 _refln_index_h 
 _refln_index_k 
 _refln_index_l 
 _refln_F_squared_calc 
 _refln_F_squared_meas 
 _refln_F_squared_sigma 
 _refln_observed_status 
   4   0   0   150225.05   135746.75   2945.90 o 
   6   0   0       80.01      185.11     18.55 o 
   8   0   0    43169.87    40583.63    614.45 o 
  10   0   0    35004.29    31505.15    481.02 o 
  12   0   0     4324.31     3904.51    110.06 o 
  14   0   0      971.17      740.16     89.90 o 
  16   0   0     4291.75     4600.65     88.83 o 
  18   0   0     2281.47     2060.83     52.40 o 
  20   0   0     7672.64     6395.72     93.11 o 
  22   0   0    16874.58    16325.41    231.11 o 
  24   0   0      439.07      501.78     24.13 o 
  26   0   0     3444.53     3662.21    139.03 o 
  28   0   0      950.52      800.17     67.37 o 
  30   0   0       94.93       74.67     48.92 o 
  32   0   0    16579.34    16384.24    428.24 o 
  34   0   0       49.02      -36.39     49.43 o 
  36   0   0     1042.46      929.38     81.18 o 
  38   0   0     6627.33     6401.62    220.73 o 
  40   0   0       71.95       51.30     59.83 o 
  42   0   0     2107.42     1914.79    117.30 o 
   3   1   0    10356.21    10311.32     98.53 o 
   5   1   0   104555.84   103358.00    971.90 o 
   7   1   0    10388.12     9968.81     98.04 o 
   9   1   0     2711.52     2508.94     31.43 o 
  11   1   0      628.39      656.27     17.10 o 
  13   1   0       28.08       88.97     30.13 o 
  15   1   0    27503.80    25315.52    305.75 o 
  17   1   0    26178.08    24844.90    241.65 o 
  19   1   0     4453.58     4326.05     54.11 o 
  21   1   0     1746.29     1773.96     37.93 o 
  23   1   0     1599.44     1453.93     30.64 o 
  25   1   0    11555.28    11169.08    163.59 o 
  27   1   0    16723.54    15876.38    284.51 o 
  29   1   0      450.92      496.64     44.67 o 
  31   1   0      960.00      836.93     53.20 o 
  33   1   0     2368.80     2498.12    130.30 o 
  35   1   0     1153.90     1175.43     53.97 o 
  37   1   0     1974.28     2172.37     67.06 o 
  39   1   0      618.62      587.94     55.04 o 
  41   1   0     1167.52     1076.15     66.35 o 
  43   1   0      412.02      421.80     46.45 o 
   0   2   0    74530.89    74732.30    927.71 o 
   2   2   0    17987.01    18207.49    155.47 o 
   4   2   0    11777.72    12045.91    114.43 o 
   6   2   0    12107.75    12458.15    121.16 o 
   8   2   0      416.33      349.03     13.94 o 
  10   2   0    54726.90    52932.36    527.44 o 
  12   2   0     7346.14     6901.01     68.01 o 
  14   2   0     2667.14     2448.71     35.52 o 
  16   2   0    10417.97    10983.94    114.43 o 
  18   2   0     6149.97     6425.50     97.89 o 
  20   2   0    11065.33     9817.83    106.31 o 
  22   2   0    14377.48    14128.94    157.50 o 
  24   2   0      269.80      266.20     19.79 o 
  26   2   0      290.55      253.80     25.00 o 
  28   2   0     3975.63     4072.74     87.29 o 
  30   2   0     1041.38     1143.60     49.70 o 
  32   2   0     6775.94     7092.17    242.76 o 
  34   2   0     1668.59     1684.68     74.90 o 
  36   2   0       16.16      -28.48     36.34 o 
  38   2   0     2206.75     1951.30    119.34 o 
  40   2   0        0.62      -21.55     51.66 o 
  42   2   0     2075.17     2062.67    110.44 o 
   1   3   0     1235.83     1334.58     19.16 o 
   3   3   0    12377.26    11920.73    105.77 o 
   5   3   0    43206.25    41489.00    382.05 o 
   7   3   0     3981.97     3373.04     41.15 o 
   9   3   0     9283.06     9972.32    101.70 o 
  11   3   0     6575.84     7245.34     78.03 o 
  13   3   0      238.69      314.37     14.45 o 
  15   3   0    68760.95    70735.52    660.59 o 
  17   3   0     5543.33     4998.73     61.06 o 
  19   3   0     3702.53     3522.61     48.79 o 
  21   3   0      324.85      396.49     18.80 o 
  23   3   0     4063.18     4020.18     63.13 o 
  25   3   0      591.77      604.97     29.43 o 
  27   3   0     8332.51     8520.27    131.10 o 
  29   3   0       29.41      -11.19     33.37 o 
  31   3   0        9.92       -9.99     42.31 o 
  33   3   0     1803.92     1722.98     74.75 o 
  35   3   0      344.19      365.29     46.01 o 
  37   3   0     2193.41     2156.93     99.59 o 
  39   3   0        3.16       79.45     40.74 o 
  41   3   0      518.96      546.74    106.69 o 
   0   4   0    18241.65    17100.27    211.00 o 
   2   4   0     5623.84     6102.42     59.69 o 
   4   4   0     2071.59     2274.54     33.59 o 
   6   4   0     8453.81     8430.12     86.98 o 
   8   4   0     3696.98     3696.25     46.60 o 
  10   4   0    34917.26    35043.74    333.60 o 
  12   4   0    22935.40    23245.81    226.65 o 
  14   4   0     1896.59     2131.49     35.49 o 
  16   4   0       31.62       19.68     13.18 o 
  18   4   0     1378.72     1473.01     31.20 o 
  20   4   0    11950.02    12340.34    131.71 o 
  22   4   0     1591.84     1606.59     34.76 o 
  24   4   0     1868.33     1793.56     43.14 o 
  26   4   0     2377.77     2414.76     59.19 o 
  28   4   0     1649.26     1677.78     68.45 o 
  30   4   0      361.87      400.62     43.15 o 
  32   4   0     7515.57     7353.87    162.08 o 
  34   4   0      101.99      129.21     40.28 o 
  36   4   0      277.20      347.82     47.80 o 
  38   4   0      189.26      163.99     43.09 o 
  40   4   0      497.67      452.65     57.24 o 
   1   5   0      784.66      652.05     17.72 o 
   3   5   0      191.01      237.36     16.33 o 
   5   5   0     9679.06     8876.31     87.83 o 
   7   5   0     8728.05     8605.38    104.63 o 
   9   5   0     1738.94     1926.60     33.20 o 
  11   5   0      452.26      349.10     16.40 o 
  13   5   0      939.35      951.15     25.97 o 
  15   5   0    13987.04    14401.07    149.52 o 
  17   5   0    10624.37    11322.71    122.66 o 
  19   5   0       31.80       62.33     16.36 o 
  21   5   0      963.65      950.34     30.42 o 
  23   5   0     2381.18     2447.27     51.09 o 
  25   5   0     1905.68     1984.98     47.18 o 
  27   5   0     3558.94     3643.13     85.68 o 
  29   5   0     3020.83     2877.86     89.61 o 
  31   5   0      343.94      280.78     43.99 o 
  33   5   0     4474.06     4335.62    118.54 o 
  35   5   0       57.71       57.55     39.75 o 
  37   5   0      141.91      124.57     42.57 o 
  39   5   0        6.76        1.00     39.21 o 
  41   5   0      264.36      152.55     43.60 o 
   0   6   0      285.18      248.73     19.45 o 
   2   6   0     3830.41     4101.02     47.63 o 
   4   6   0     1102.76     1117.42     23.25 o 
   6   6   0       30.48       20.25     11.00 o 
   8   6   0      271.22      302.76     16.01 o 
  10   6   0     6984.39     6588.86     77.82 o 
  12   6   0      879.30     1001.78     34.48 o 
  14   6   0    15438.94    15444.69    160.93 o 
  16   6   0       93.17      120.61     17.11 o 
  18   6   0     3059.49     3089.22     50.48 o 
  20   6   0      324.10      307.53     21.93 o 
  22   6   0       18.45       -1.54     17.89 o 
  24   6   0     1435.38     1328.41     40.52 o 
  26   6   0       70.64       59.78     28.48 o 
  28   6   0      557.50      528.96     35.81 o 
  30   6   0     1299.84     1314.02     67.30 o 
  32   6   0      627.43      676.11     83.69 o 
  34   6   0      345.17      264.13     45.62 o 
  36   6   0       67.11      120.32     42.13 o 
  38   6   0      127.99      137.73     44.85 o 
   1   7   0       10.29       -7.05     10.98 o 
   3   7   0       40.61       18.60     11.62 o 
   5   7   0      123.38      125.23     13.29 o 
   7   7   0     1493.62     1566.16     32.13 o 
   9   7   0       44.30       21.46     15.08 o 
  11   7   0       33.35        3.74     14.78 o 
  13   7   0     9796.45     9685.67    110.17 o 
  15   7   0       43.60       43.34     17.15 o 
  17   7   0    14082.13    14322.96    154.77 o 
  19   7   0     2846.09     2847.75     51.11 o 
  21   7   0       51.44       12.52     20.23 o 
  23   7   0      152.11      141.64     23.22 o 
  25   7   0     1509.03     1478.46     44.60 o 
  27   7   0       29.63       42.20     26.73 o 
  29   7   0        6.18       16.08     35.95 o 
  31   7   0       30.72       13.64     38.58 o 
  33   7   0        1.66      -12.18     38.89 o 
  35   7   0      118.26       70.93     43.03 o 
  37   7   0       30.67      -46.67     70.16 o 
   0   8   0       14.47       31.97     18.45 o 
   2   8   0      196.31      162.70     15.62 o 
   4   8   0      480.69      414.99     23.14 o 
   6   8   0       51.63       42.76     14.56 o 
   8   8   0       29.14        0.75     15.38 o 
  10   8   0     5860.17     5838.84     75.79 o 
  12   8   0     5867.65     6016.59     78.71 o 
  14   8   0      373.48      314.15     22.47 o 
  16   8   0     6877.69     6785.69     87.63 o 
  18   8   0     2332.33     2314.28     47.41 o 
  20   8   0     2300.50     2366.96     71.05 o 
  22   8   0     3899.94     3766.76     70.35 o 
  24   8   0        4.62       16.84     21.97 o 
  26   8   0      436.90      435.06     35.54 o 
  28   8   0       29.28       22.97     45.11 o 
  30   8   0        2.62      -21.42     50.47 o 
  32   8   0        9.63       12.92     52.13 o 
  34   8   0      982.51     1048.00     91.38 o 
  36   8   0        3.04       -5.75     52.82 o 
   1   9   0      389.02      441.57     20.98 o 
   3   9   0      685.87      616.36     29.98 o 
   5   9   0      742.74      642.62     26.50 o 
   7   9   0        0.31       -7.16     19.36 o 
   9   9   0      450.54      524.74     25.75 o 
  11   9   0     1061.94      994.55     37.62 o 
  13   9   0       87.00       69.69     22.77 o 
  15   9   0     1468.46     1566.43     45.98 o 
  17   9   0     5469.17     5747.08    136.05 o 
  19   9   0        5.23        5.28     22.76 o 
  21   9   0     1437.38     1402.75     70.49 o 
  23   9   0      307.94      393.76     36.64 o 
  25   9   0       21.16        8.64     28.15 o 
  27   9   0      183.99      185.12     39.30 o 
  29   9   0      211.80      325.42     43.21 o 
  31   9   0        0.42       14.65     54.59 o 
  33   9   0       45.59       35.48     55.25 o 
   0  10   0    13699.23    12381.87    224.82 o 
   2  10   0      423.58      339.76     28.93 o 
   4  10   0     2238.37     2150.72     91.81 o 
   6  10   0      898.34      706.67     38.67 o 
   8  10   0      208.64      172.17     25.83 o 
  10  10   0     3890.75     3650.50     82.23 o 
  12  10   0      223.18      214.15     58.76 o 
  14  10   0      584.13      698.48     63.21 o 
  16  10   0      372.44      438.73     37.16 o 
  18  10   0      335.53      315.44     35.80 o 
  20  10   0       38.70       19.23     37.03 o 
  22  10   0      691.88      699.32     52.81 o 
  24  10   0      715.21      742.00     67.51 o 
  26  10   0       20.04       12.43     34.77 o 
  28  10   0       87.62       89.60     50.68 o 
   1  11   0     1249.15     1258.69     66.90 o 
   3  11   0       63.95      -14.89     23.42 o 
   5  11   0     3348.06     3331.23     79.24 o 
   7  11   0     1129.87     1091.26     42.14 o 
   9  11   0      319.37      419.00     37.51 o 
  11  11   0      919.91      942.85     47.24 o 
  13  11   0       18.90        1.73     29.18 o 
  15  11   0       16.76       14.63     31.90 o 
  17  11   0      456.73      462.95     74.93 o 
  19  11   0       12.24      -32.79     35.33 o 
  21  11   0      512.40      551.07     50.27 o 
  23  11   0      293.83      341.64     56.18 o 
  25  11   0     1225.23     1354.97     69.82 o 
  27  11   0      227.72      280.50     59.10 o 
  29  11   0      255.08      346.47     60.22 o 
   0  12   0       54.41      102.34     44.23 o 
   2  12   0        6.18      -18.82     25.43 o 
   4  12   0      328.64      390.92     37.96 o 
   6  12   0      435.22      436.69     34.40 o 
   8  12   0     1159.48     1120.57     52.49 o 
  10  12   0     1606.09     1575.54     61.92 o 
  12  12   0      536.35      409.47     45.37 o 
  14  12   0      262.10      408.66     39.96 o 
  16  12   0      233.37      193.24     36.20 o 
  18  12   0       13.28      -26.93     31.85 o 
  20  12   0      238.72      247.98     44.99 o 
  22  12   0      199.21      222.79     43.47 o 
  24  12   0     3205.11     2959.97    116.92 o 
  26  12   0       47.62       33.98     46.44 o 
   1  13   0       54.46       54.18     32.27 o 
   3  13   0       93.46       42.57     31.76 o 
   5  13   0     3159.86     3076.80     71.82 o 
   7  13   0      206.73      267.47     38.87 o 
   9  13   0     1180.85     1112.38     69.76 o 
  11  13   0      226.56      191.45     37.33 o 
  13  13   0      833.43      792.80     49.52 o 
  15  13   0     1514.35     1476.36     99.08 o 
  17  13   0     2285.46     2286.64     82.94 o 
  19  13   0      707.12      926.23     67.73 o 
  21  13   0       28.13      -31.83     37.91 o 
   0  14   0     4342.17     4631.91    175.37 o 
   2  14   0       88.61      144.89     41.55 o 
   4  14   0      280.07      217.75     33.44 o 
   6  14   0      905.79      866.87     52.00 o 
   8  14   0       15.44      -31.09     32.94 o 
  10  14   0     1978.28     2118.52     73.65 o 
  12  14   0        9.09        9.11     36.00 o 
  14  14   0     1285.59     1239.44     59.81 o 
 -43   1   1      893.79      968.85     65.24 o 
 -41   1   1      167.48      184.91     35.10 o 
 -39   1   1        3.02      -16.96     31.09 o 
 -37   1   1      246.88      163.52     40.32 o 
 -35   1   1      430.27      348.99     46.48 o 
 -33   1   1        1.25       82.20     35.84 o 
 -31   1   1      380.54      313.54     47.23 o 
 -29   1   1      485.26      565.66     44.00 o 
 -27   1   1     1064.70     1128.13     44.80 o 
 -25   1   1      923.48      909.39     42.17 o 
 -23   1   1     2466.29     2505.33     45.07 o 
 -21   1   1        5.16       60.30     23.94 o 
 -19   1   1     5778.45     6309.90     89.63 o 
 -17   1   1    10008.68    11059.92    113.84 o 
 -15   1   1    11541.87    12500.83    138.71 o 
 -13   1   1    16388.54    16228.13    158.67 o 
 -11   1   1    35383.31    37743.01    355.73 o 
  -9   1   1    15221.61    15322.65    148.09 o 
  -7   1   1    16486.84    16201.32    154.90 o 
  -5   1   1    11047.20    10192.75    125.72 o 
  -3   1   1     2664.22     2524.80     35.20 o 
   1   1   1     1802.82     2008.62     32.78 o 
   3   1   1     5048.97     4946.09     50.21 o 
   5   1   1    41896.53    42945.55    399.63 o 
   7   1   1     3444.97     4021.63     44.24 o 
   9   1   1        3.48       -6.33     10.52 o 
  11   1   1    22396.26    23284.81    366.37 o 
  13   1   1     2404.90     2820.96     45.71 o 
  15   1   1     5399.53     5599.29     74.96 o 
  17   1   1     3079.36     3696.66     48.09 o 
  19   1   1      254.53      239.85     15.15 o 
  21   1   1      300.07      267.03     16.29 o 
  23   1   1      560.82      500.81     23.37 o 
  25   1   1        0.38       21.83     21.10 o 
  27   1   1       48.31      -22.54     28.93 o 
  29   1   1       17.81       27.13     29.31 o 
  31   1   1     2226.18     2075.81     64.41 o 
  33   1   1     1604.99     1479.85     72.33 o 
  35   1   1       55.42       68.52     38.58 o 
  37   1   1      398.85      299.18     63.26 o 
  39   1   1       27.38       14.01     39.82 o 
  41   1   1      707.15      579.84     44.96 o 
 -42   2   1      727.55      669.22     56.79 o 
 -40   2   1       16.04      -38.72     35.70 o 
 -38   2   1      237.20      254.83     43.03 o 
 -36   2   1       10.53      -33.70     27.73 o 
 -34   2   1       29.12       16.66     27.34 o 
 -32   2   1      258.09      245.19     41.95 o 
 -30   2   1     2549.86     2593.13    116.57 o 
 -28   2   1     1529.04     1543.25     67.92 o 
 -26   2   1     1819.10     1877.21     52.82 o 
 -24   2   1      453.44      515.57     29.60 o 
 -22   2   1     6093.99     6596.42     77.54 o 
 -20   2   1     6662.97     6164.23     72.01 o 
 -18   2   1    23934.78    26835.42    260.94 o 
 -16   2   1      778.61      652.60     28.74 o 
 -14   2   1    39033.79    42833.97    405.37 o 
 -12   2   1     3111.30     3383.53     56.26 o 
 -10   2   1      997.16      934.35     18.91 o 
  -8   2   1     2058.84     2411.73     30.66 o 
  -6   2   1     4858.33     4988.76     51.75 o 
  -4   2   1     6066.32     6206.82     61.81 o 
  -2   2   1     1245.76     1212.92     17.75 o 
   0   2   1     4598.87     4860.35     49.83 o 
   2   2   1    82151.07    83415.96    983.39 o 
   4   2   1      645.89      635.88     14.09 o 
   6   2   1    30904.89    32492.65    305.40 o 
   8   2   1    10612.59    11932.98    118.18 o 
  10   2   1    21490.46    22661.91    217.40 o 
  12   2   1      386.89      381.40     16.70 o 
  14   2   1      288.60      323.78     28.96 o 
  16   2   1    18131.11    18829.44    227.26 o 
  18   2   1     5479.22     5388.56     64.69 o 
  20   2   1      773.10      868.49     24.85 o 
  22   2   1     5219.36     4795.79     61.65 o 
  24   2   1       51.83       33.20     17.46 o 
  26   2   1       18.92       47.78     21.67 o 
  28   2   1     1886.35     1893.62     72.36 o 
  30   2   1       79.25       64.25     33.63 o 
  32   2   1      159.24      133.93     37.43 o 
  34   2   1       11.36      -25.32     35.61 o 
  36   2   1      280.23      275.16     43.95 o 
  38   2   1       51.64       75.30     53.56 o 
  40   2   1      314.35      260.14     46.69 o 
  42   2   1      295.32      232.31     47.30 o 
 -43   3   1       55.40      -58.45     49.07 o 
 -41   3   1      225.34      172.67     42.20 o 
 -39   3   1      544.17      470.22     54.80 o 
 -37   3   1     1078.97     1007.03     61.03 o 
 -35   3   1     3062.27     3127.49    100.06 o 
 -33   3   1      442.50      503.09     49.34 o 
 -31   3   1      400.10      377.45     95.14 o 
 -29   3   1     2145.90     2076.82    167.33 o 
 -27   3   1      353.55      329.04     31.23 o 
 -25   3   1    10490.48    10423.71    118.16 o 
 -23   3   1     1575.01     1580.85     47.87 o 
 -21   3   1     5429.19     5402.60     61.60 o 
 -19   3   1     5211.39     4998.54     57.11 o 
 -17   3   1     1706.32     1710.96     30.95 o 
 -15   3   1      388.76      224.02     14.38 o 
 -13   3   1     3999.72     4635.52     55.04 o 
 -11   3   1    12421.33    13123.23    131.00 o 
  -9   3   1     1812.51     1953.91     29.17 o 
  -7   3   1     5527.19     5742.12     60.48 o 
  -5   3   1     2210.21     1966.10     33.87 o 
  -3   3   1     4308.30     3911.44     36.88 o 
  -1   3   1      232.69      167.09      9.45 o 
   1   3   1    22473.97    22804.23    195.65 o 
   3   3   1    38177.89    39316.14    350.43 o 
   5   3   1     2074.53     2245.64     28.21 o 
   7   3   1     6374.25     6361.25     68.80 o 
   9   3   1      260.25      192.40     14.66 o 
  11   3   1     9705.28    10501.92    108.64 o 
  13   3   1    12564.49    12724.63    130.01 o 
  15   3   1      530.99      451.58     17.40 o 
  17   3   1      117.33       77.95     17.08 o 
  19   3   1      306.29      435.72     18.91 o 
  21   3   1       78.00      106.37     14.99 o 
  23   3   1     1727.34     1636.45     34.89 o 
  25   3   1      287.76      336.93     28.31 o 
  27   3   1     3010.13     2927.81     65.69 o 
  29   3   1        1.84       50.33     34.86 o 
  31   3   1     1208.38     1182.50     65.27 o 
  33   3   1      422.49      523.31     50.48 o 
  35   3   1      971.36      990.32     62.38 o 
  37   3   1      536.49      586.65     73.45 o 
  39   3   1        9.09       21.22     37.70 o 
  41   3   1      197.56      311.77     51.17 o 
 -42   4   1       28.99       67.30     43.00 o 
 -40   4   1        4.93      -56.04     37.36 o 
 -38   4   1     1230.91     1065.33     63.66 o 
 -36   4   1       52.13       31.69     36.13 o 
 -34   4   1     3889.29     3876.05    158.89 o 
 -32   4   1       90.07      160.49     42.46 o 
 -30   4   1     6649.55     6891.35    151.33 o 
 -28   4   1      666.53      714.29     37.26 o 
 -26   4   1     2583.12     2716.18     54.03 o 
 -24   4   1      701.55      562.66     26.85 o 
 -22   4   1      523.87      524.00     25.29 o 
 -20   4   1    15511.87    16097.06    165.46 o 
 -18   4   1       80.36       85.27     14.42 o 
 -16   4   1    18527.53    20194.59    200.28 o 
 -14   4   1     7904.04     8064.41     88.66 o 
 -12   4   1     2921.64     3113.52     47.72 o 
 -10   4   1    12592.34    12465.94    126.48 o 
  -8   4   1       15.40       10.86     10.01 o 
  -6   4   1    14811.13    15154.29    146.89 o 
  -4   4   1      106.45      123.57      9.24 o 
  -2   4   1     7918.50     7505.61     70.79 o 
   0   4   1     4464.40     4422.76     45.98 o 
   2   4   1      435.94      398.07     12.24 o 
   4   4   1    16114.96    16689.45    173.87 o 
   6   4   1     4206.95     4630.48     50.04 o 
   8   4   1     9057.29     8631.47     91.93 o 
  10   4   1      827.69     1077.14     25.61 o 
  12   4   1    10786.99    10721.21    112.89 o 
  14   4   1     3140.92     3573.64     49.08 o 
  16   4   1     3467.68     3523.53     49.91 o 
  18   4   1     7507.46     7691.24     88.93 o 
  20   4   1       83.20       41.45     15.38 o 
  22   4   1    13681.10    13085.08    140.90 o 
  24   4   1      955.50      926.43     38.62 o 
  26   4   1     1773.50     1844.22     53.17 o 
  28   4   1     2238.71     2233.37     60.57 o 
  30   4   1     1696.48     1831.93     76.11 o 
  32   4   1     3540.70     3510.41    105.43 o 
  34   4   1     1861.14     1841.55    141.93 o 
  36   4   1     1549.94     1575.32     78.27 o 
  38   4   1       73.67      105.99     39.46 o 
  40   4   1      274.26      284.50     45.78 o 
 -41   5   1        5.78      -19.15     40.51 o 
 -39   5   1       11.54       22.57     57.73 o 
 -37   5   1      994.49      960.12     64.78 o 
 -35   5   1     3268.47     3301.23    120.20 o 
 -33   5   1       38.94      -24.19     36.27 o 
 -31   5   1     1895.46     2033.12     84.36 o 
 -29   5   1      427.56      418.65     45.28 o 
 -27   5   1       12.48      -28.42     18.95 o 
 -25   5   1     3290.41     3425.37     61.90 o 
 -23   5   1      437.01      543.93     27.72 o 
 -21   5   1     5754.49     6117.50     77.41 o 
 -19   5   1     9333.80     9479.01    106.75 o 
 -17   5   1    11658.37    12480.35    132.94 o 
 -15   5   1    16369.62    17154.76    174.47 o 
 -13   5   1     6182.24     6474.15     75.82 o 
 -11   5   1    19690.93    20282.66    200.83 o 
  -9   5   1     5617.49     5995.30     79.30 o 
  -7   5   1     3264.08     2974.87     40.31 o 
  -5   5   1    12559.86    11942.37    110.56 o 
  -3   5   1     3914.03     3919.77     43.94 o 
  -1   5   1      227.79       83.80     10.18 o 
   1   5   1     1438.67     1455.72     24.29 o 
   3   5   1      343.34      156.78     11.64 o 
   5   5   1     6079.77     6291.56     65.61 o 
   7   5   1    11250.29    10737.69    104.70 o 
   9   5   1    12133.04    12668.46    131.19 o 
  11   5   1     5990.75     6229.36     73.68 o 
  13   5   1    21588.88    21459.51    213.81 o 
  15   5   1      302.54      379.98     19.56 o 
  17   5   1    17803.06    17977.68    184.51 o 
  19   5   1       48.29       66.88     16.83 o 
  21   5   1    16020.04    16664.88    175.49 o 
  23   5   1     2365.03     2412.07     66.24 o 
  25   5   1     3823.73     3928.82     80.17 o 
  27   5   1     4920.28     5064.07     95.16 o 
  29   5   1        0.49        5.78     36.25 o 
  31   5   1     5027.51     5149.10    130.66 o 
  33   5   1      848.31      890.84     65.40 o 
  35   5   1     3453.93     3290.04    105.82 o 
  37   5   1     2112.26     2096.24     87.04 o 
  39   5   1     1611.46     1350.12     73.60 o 
 -40   6   1      204.11      295.99     51.36 o 
 -38   6   1       91.48      100.25     45.87 o 
 -36   6   1       72.97       97.57     45.50 o 
 -34   6   1     1991.19     2262.12     87.26 o 
 -32   6   1       43.14       23.17     57.81 o 
 -30   6   1     4733.62     4837.70    123.50 o 
 -28   6   1      872.77      900.67     64.80 o 
 -26   6   1      528.84      594.08     30.05 o 
 -24   6   1     3281.69     3182.29     77.79 o 
 -22   6   1      544.54      478.93     27.72 o 
 -20   6   1    34709.61    36432.04    356.46 o 
 -18   6   1      754.51      821.93     28.14 o 
 -16   6   1     6717.71     7043.59     85.18 o 
 -14   6   1     9985.20     9738.70    108.58 o 
 -12   6   1     2432.09     2699.79     45.64 o 
 -10   6   1    24545.84    24250.91    235.19 o 
  -8   6   1     2773.99     2302.92     36.99 o 
  -6   6   1     5472.93     4780.22     58.53 o 
  -4   6   1      867.13      960.42     22.15 o 
   0   6   1     8101.40     9750.59     94.16 o 
   2   6   1     1913.54     2325.01     33.23 o 
   4   6   1     6615.46     6199.56     65.58 o 
   6   6   1        2.12       16.28     10.51 o 
   8   6   1    19417.20    20257.84    202.69 o 
  10   6   1      898.39      990.63     27.60 o 
  12   6   1    35349.29    35022.40    339.62 o 
  14   6   1      900.01      944.47     29.20 o 
  16   6   1     1935.79     1888.59     39.44 o 
  18   6   1    12492.18    13358.65    145.24 o 
  20   6   1      421.44      387.15     23.77 o 
  22   6   1     3663.93     3738.29     59.16 o 
  24   6   1      252.39      242.11     25.49 o 
  26   6   1     1346.93     1372.16     51.08 o 
  28   6   1     2049.39     2333.34     64.23 o 
  30   6   1     1056.69     1125.16     62.75 o 
  32   6   1     2396.04     2251.06     85.28 o 
  34   6   1      213.19      238.01     45.98 o 
  36   6   1      942.80      974.70     79.40 o 
  38   6   1      222.34      343.43     76.34 o 
 -39   7   1      597.74      646.59     86.03 o 
 -37   7   1      768.52      666.92     86.22 o 
 -35   7   1     2441.48     2497.60    136.44 o 
 -33   7   1      889.38      942.13     60.85 o 
 -31   7   1      255.21      296.98     46.61 o 
 -29   7   1     3719.78     3853.98    108.39 o 
 -27   7   1       18.60        2.45     23.13 o 
 -25   7   1     4132.95     4602.21     78.84 o 
 -23   7   1        1.59       22.54     22.60 o 
 -21   7   1     1033.03     1136.95     35.24 o 
 -19   7   1     2802.38     2925.19     59.57 o 
 -17   7   1      297.91      259.63     21.49 o 
 -15   7   1     6987.55     7526.61     91.52 o 
 -13   7   1     5881.32     5793.25     74.39 o 
 -11   7   1    14316.15    14394.65    137.31 o 
  -9   7   1     5257.98     5187.82     65.71 o 
  -7   7   1     8494.17     8215.10     92.01 o 
  -5   7   1     2725.30     2417.61     36.07 o 
  -3   7   1     4267.09     4263.78     51.47 o 
  -1   7   1     2217.64     1708.19     29.87 o 
   1   7   1       13.93       -0.44     11.47 o 
   3   7   1    10133.90     9489.91     94.96 o 
   5   7   1     6370.70     6295.72     87.10 o 
   7   7   1    18768.61    18312.56    171.48 o 
   9   7   1     1283.28     1396.07     32.90 o 
  11   7   1     1912.25     1831.73     38.00 o 
  13   7   1    24795.43    24818.26    249.57 o 
  15   7   1     5088.41     5356.84     72.78 o 
  17   7   1      137.37      118.48     21.96 o 
  19   7   1     1082.52     1040.39     34.66 o 
  21   7   1      811.98      877.73     31.22 o 
  23   7   1      411.97      499.88     29.81 o 
  25   7   1     1741.99     1837.40     69.81 o 
  27   7   1     2233.48     2219.90     63.63 o 
  29   7   1      670.78      796.71     65.50 o 
  31   7   1      225.61      151.64     43.76 o 
  33   7   1       13.53      -44.25     36.95 o 
  35   7   1     1082.33     1025.15     64.79 o 
  37   7   1     2366.42     2295.70    149.54 o 
 -36   8   1       82.13       62.62     63.34 o 
 -34   8   1      162.70       90.29     60.27 o 
 -32   8   1     1354.31     1531.97    109.39 o 
 -30   8   1     1324.63     1562.38    109.21 o 
 -28   8   1     1549.11     1737.57     59.85 o 
 -26   8   1     1279.55     1299.84     52.79 o 
 -24   8   1     1290.48     1273.38     52.10 o 
 -22   8   1      859.69      815.10     41.23 o 
 -20   8   1    18899.19    20304.69    240.55 o 
 -18   8   1      260.87      288.12     27.66 o 
 -16   8   1      253.78      271.39     26.10 o 
 -14   8   1     3258.24     3337.98     63.11 o 
 -12   8   1      397.88      374.41     33.15 o 
 -10   8   1     7990.10     7853.08    105.37 o 
  -8   8   1     2532.00     2445.53     49.82 o 
  -6   8   1     6489.47     6762.32     81.33 o 
  -4   8   1      941.84      826.34     29.46 o 
  -2   8   1    17129.75    16787.93    159.01 o 
   0   8   1     1273.04     1207.72     28.10 o 
   2   8   1    11327.37    11037.70    110.46 o 
   4   8   1     7191.48     6894.56     76.08 o 
   6   8   1      125.80      114.49     14.91 o 
   8   8   1    14001.95    13850.16    185.35 o 
  10   8   1       93.17       95.66     18.28 o 
  12   8   1    30379.52    30625.86    305.20 o 
  14   8   1      777.63      807.87     31.55 o 
  16   8   1     2734.75     2643.45     50.03 o 
  18   8   1     4965.29     5183.84     74.71 o 
  20   8   1      192.60      190.41     22.58 o 
  22   8   1     3874.25     4112.85     74.65 o 
  24   8   1      130.49      113.96     24.97 o 
  26   8   1      375.08      392.46     35.31 o 
  28   8   1      376.03      382.76     36.41 o 
  30   8   1      263.96      186.59     44.05 o 
  32   8   1      693.71      860.47     89.17 o 
  34   8   1      183.65       90.83     61.70 o 
 -35   9   1     1776.45     1831.21    121.99 o 
 -33   9   1       26.71      -71.68     52.18 o 
 -31   9   1       15.97       52.12     57.35 o 
 -29   9   1     1176.94     1183.92     95.76 o 
 -27   9   1       53.77       73.55     38.66 o 
 -25   9   1     3695.91     4107.67     90.96 o 
 -23   9   1       26.25      -11.75     27.92 o 
 -21   9   1     1339.02     1316.30     52.89 o 
 -19   9   1     1594.22     1661.84     49.03 o 
 -17   9   1       37.14       14.89     24.85 o 
 -15   9   1     6721.48     6921.51    103.54 o 
 -13   9   1       18.78      -11.10     23.93 o 
 -11   9   1     3135.27     3305.90     56.27 o 
  -9   9   1     1471.92     1464.01     42.52 o 
  -7   9   1     5320.12     5242.67     81.47 o 
  -5   9   1    15127.05    15100.42    180.33 o 
  -3   9   1    11779.39    11462.01    129.62 o 
  -1   9   1    11697.30    11339.36    128.19 o 
   1   9   1      151.75      114.24     19.27 o 
   3   9   1    10066.31     9781.25    113.21 o 
   5   9   1     6426.15     6018.82    135.44 o 
   7   9   1    10376.22     9906.27    117.25 o 
   9   9   1      305.06      307.47     28.18 o 
  11   9   1       66.28       42.92     19.19 o 
  13   9   1      978.99      981.58     34.12 o 
  15   9   1      512.87      528.16     31.38 o 
  17   9   1     5040.55     5206.35     86.84 o 
  19   9   1       53.57       82.53     24.55 o 
  21   9   1     2517.82     2537.66     78.21 o 
  23   9   1     1719.05     1726.70     59.14 o 
  25   9   1      189.36      219.21     41.08 o 
  27   9   1     2716.27     2731.47    136.39 o 
  29   9   1      216.15      294.47     41.14 o 
  31   9   1      208.78      177.58     62.57 o 
  33   9   1       41.59      -27.30     52.34 o 
 -32  10   1      120.57      110.83     59.80 o 
 -30  10   1     1062.79     1171.84     99.55 o 
 -28  10   1      220.21      256.28     35.15 o 
 -26  10   1      148.37      132.11     32.79 o 
 -24  10   1     1224.45     1311.43     56.54 o 
 -22  10   1       32.81       45.11     29.07 o 
 -20  10   1     4545.67     4855.07    100.87 o 
 -18  10   1     2696.75     2802.92     64.24 o 
 -16  10   1      284.89      315.92     29.46 o 
 -14  10   1      507.83      588.46     33.68 o 
 -12  10   1     1125.45     1135.43     42.34 o 
 -10  10   1     4598.81     4746.78     80.26 o 
  -8  10   1     8772.64     8548.66    118.53 o 
  -6  10   1     1731.80     1682.57     46.48 o 
  -4  10   1      108.14       75.69     27.05 o 
  -2  10   1    15661.50    14365.17    178.62 o 
   0  10   1     8976.01     8065.79    115.45 o 
   2  10   1     7434.29     7532.19    109.91 o 
   4  10   1     2897.94     2782.31     74.18 o 
   6  10   1       54.35       37.56     21.01 o 
   8  10   1     2134.19     2208.80     64.62 o 
  10  10   1       51.44       59.56     28.70 o 
  12  10   1     1718.79     1691.12     58.99 o 
  14  10   1      127.80       71.63     29.84 o 
  16  10   1      124.84      244.97     36.45 o 
  18  10   1     3892.08     3885.88     88.10 o 
  20  10   1      753.25      676.60     42.91 o 
  22  10   1     4017.41     3932.81    107.46 o 
  24  10   1      192.52      232.01     43.11 o 
  26  10   1       23.28      -60.76     45.69 o 
  28  10   1     1110.88     1144.96     85.18 o 
 -27  11   1      466.60      598.79     67.11 o 
 -25  11   1     1875.42     1922.02    105.61 o 
 -23  11   1      302.03      244.71     45.12 o 
 -21  11   1      793.10      793.66     57.67 o 
 -19  11   1      198.84      305.69     45.76 o 
 -17  11   1     1324.14     1419.28     58.46 o 
 -15  11   1       23.57        6.65     30.83 o 
 -13  11   1     1446.03     1427.10     57.77 o 
 -11  11   1       14.15       -4.14     29.26 o 
  -9  11   1        9.75       12.41     28.71 o 
  -7  11   1     2483.20     2335.49     67.41 o 
  -5  11   1     5524.49     5382.49    104.01 o 
  -3  11   1     7033.48     7117.76    153.93 o 
  -1  11   1      328.97      363.70     40.64 o 
   1  11   1       30.91      -10.41     23.80 o 
   3  11   1     2389.55     2532.57     67.49 o 
   5  11   1      274.70      352.51     28.40 o 
   7  11   1     5866.45     5610.97    119.95 o 
   9  11   1       52.15       24.99     29.30 o 
  11  11   1      263.64      232.95     34.95 o 
  13  11   1     3313.97     3220.83    104.94 o 
  15  11   1     1075.76     1115.33     51.21 o 
  17  11   1     3417.70     3453.57     86.02 o 
  19  11   1      262.34      147.42     34.75 o 
  21  11   1      217.45      294.96     45.79 o 
  23  11   1      759.55      650.27     53.04 o 
  25  11   1      622.54      650.67     71.47 o 
  27  11   1     1550.41     1577.45     97.63 o 
 -26  12   1       24.87      116.06     71.93 o 
 -24  12   1      326.69      372.74     48.64 o 
 -22  12   1      217.99      139.87     45.23 o 
 -20  12   1     3546.45     3490.08    109.17 o 
 -18  12   1        0.14        4.18     38.58 o 
 -16  12   1      136.68      102.99     34.74 o 
 -14  12   1       86.05       63.80     48.79 o 
 -12  12   1      287.07      209.81     37.24 o 
 -10  12   1      676.67      665.18     82.85 o 
  -8  12   1      144.32      146.08     33.63 o 
  -6  12   1      570.01      554.23     41.39 o 
  -4  12   1      268.30      264.74     38.59 o 
  -2  12   1     1950.97     1648.53     60.29 o 
   0  12   1     1532.10     1463.82     51.34 o 
   2  12   1     1287.91     1321.90     49.42 o 
   4  12   1       54.10       65.72     41.09 o 
   6  12   1       97.28       76.67     33.15 o 
   8  12   1      601.65      571.26     43.26 o 
  10  12   1       26.42       36.65     31.90 o 
  12  12   1      799.53      810.28     46.76 o 
  14  12   1      106.54      114.66     33.14 o 
  16  12   1      189.42      132.87     35.14 o 
  18  12   1     2227.25     2269.84     79.36 o 
  20  12   1      840.47      857.43     98.49 o 
  22  12   1     3169.51     3197.09    102.11 o 
  24  12   1      387.17      363.92     67.46 o 
 -21  13   1       91.43       23.51     73.79 o 
 -19  13   1       60.85       10.00     44.01 o 
 -17  13   1      236.25      262.77     41.42 o 
 -15  13   1      632.42      560.28     77.05 o 
 -13  13   1      810.65      846.59     57.31 o 
 -11  13   1      153.54       97.28     35.52 o 
  -9  13   1       93.36       66.20     35.30 o 
  -7  13   1       18.08       -9.53     31.46 o 
  -5  13   1     1743.46     1639.96     64.56 o 
  -3  13   1      434.69      441.40     41.50 o 
  -1  13   1      155.76       80.89     33.23 o 
   1  13   1      381.85      320.90     38.27 o 
   3  13   1      132.16      101.97     29.88 o 
   5  13   1     1221.47     1196.66     56.95 o 
   7  13   1     1735.50     1777.01    117.39 o 
   9  13   1       55.60      -14.32     33.61 o 
  11  13   1       35.59       51.47     34.75 o 
  13  13   1      160.59      105.11     36.37 o 
  15  13   1       56.79       70.84     34.08 o 
  17  13   1      108.35      223.92     38.15 o 
  19  13   1        6.17       12.59     38.25 o 
 -16  14   1       66.97       33.11     36.68 o 
 -14  14   1        0.82      -26.37     33.98 o 
 -12  14   1      276.09      382.03     65.15 o 
 -10  14   1      267.99      314.16     42.92 o 
  -8  14   1      272.68      231.23     39.24 o 
  -6  14   1        7.49        8.77     28.81 o 
  -4  14   1        2.28       -8.62     33.41 o 
  -2  14   1      260.25      328.69     41.26 o 
   0  14   1      300.21      225.68     38.45 o 
   2  14   1        5.65       -5.46     40.48 o 
   4  14   1       55.04       78.54     42.72 o 
   6  14   1       99.15       30.61     35.34 o 
   8  14   1        6.96      -60.94     40.62 o 
  10  14   1        0.19       -8.10     34.03 o 
  12  14   1      139.77      113.89     37.91 o 
  14  14   1       31.41      -23.38     44.21 o 
 -44   0   2      398.60      523.56     76.47 o 
 -42   0   2     1554.71     1668.37    112.75 o 
 -40   0   2    10685.88    10804.26    318.95 o 
 -38   0   2      199.09      122.14     52.93 o 
 -36   0   2     6046.19     5752.92    199.65 o 
 -34   0   2     4117.47     4134.24    161.34 o 
 -32   0   2      191.93      109.41     51.04 o 
 -30   0   2     1469.26     1577.10     96.12 o 
 -28   0   2     6380.97     5899.31    125.18 o 
 -26   0   2      407.68      356.62     33.87 o 
 -24   0   2      367.89      224.68     44.63 o 
 -22   0   2     2276.48     1642.76     42.90 o 
 -20   0   2     7704.29     7555.10    126.71 o 
 -16   0   2     6328.99     6349.60    117.52 o 
 -14   0   2     1765.30     1852.85     58.82 o 
 -10   0   2    17151.40    15905.39    357.84 o 
  -8   0   2   213927.19   205087.64   4437.54 o 
  -6   0   2    29014.68    30001.17    650.88 o 
  -4   0   2    88547.75    84926.86   1852.56 o 
  -2   0   2   249796.42   231316.55   4815.70 o 
   0   0   2     8408.14     9259.72    205.65 o 
   2   0   2   204431.58   197330.33   4099.30 o 
   4   0   2    47031.84    48409.84    837.51 o 
   6   0   2    39912.01    41622.81    633.00 o 
   8   0   2     7515.77     6801.26    132.17 o 
  10   0   2     3318.25     3028.77     48.15 o 
  12   0   2    15355.02    14378.70    266.23 o 
  14   0   2     8710.03     7920.50    168.57 o 
  16   0   2    20799.45    21824.41    280.70 o 
  18   0   2     7168.29     7014.53    124.89 o 
  20   0   2    64272.75    64301.74    985.95 o 
  22   0   2       20.81        9.36     32.17 o 
  24   0   2    22336.53    22216.65    350.10 o 
  26   0   2      103.01      124.80     27.82 o 
  28   0   2      618.21      590.28     63.20 o 
  30   0   2     4187.81     4025.50    159.08 o 
  32   0   2      158.18       76.69     34.27 o 
  34   0   2      676.95      750.52     77.13 o 
  36   0   2      628.69      670.95     78.58 o 
  38   0   2      921.36      853.95     80.70 o 
  40   0   2     2273.77     2219.63    126.21 o 
 -43   1   2      161.34      124.01     35.49 o 
 -41   1   2     2871.29     2936.02    185.89 o 
 -39   1   2     5317.08     5005.00    132.64 o 
 -37   1   2     1853.36     1776.50    122.30 o 
 -35   1   2     5690.50     5714.77    284.30 o 
 -33   1   2     4225.61     3998.89    109.68 o 
 -31   1   2     2907.25     2758.29     87.77 o 
 -29   1   2     3344.98     3295.54     71.67 o 
 -27   1   2     7388.14     7084.29    117.56 o 
 -25   1   2    10115.69    10068.53    151.75 o 
 -23   1   2    11769.70    11297.21    135.22 o 
 -21   1   2       58.86       44.94     10.92 o 
 -19   1   2     2218.52     2241.30     35.67 o 
 -17   1   2    27692.74    27131.36    327.44 o 
 -15   1   2     4079.38     4298.66     49.48 o 
 -13   1   2    12605.40    11699.66    116.05 o 
 -11   1   2    46785.29    47241.53    609.48 o 
  -9   1   2     3799.63     4098.46     56.60 o 
  -7   1   2   143186.61   138318.27   1446.51 o 
  -5   1   2      109.40       96.43      9.61 o 
  -3   1   2   110427.80   108614.54   1123.57 o 
  -1   1   2        0.93       -7.96      5.31 o 
   1   1   2     4660.00     5070.89     57.61 o 
   3   1   2    25658.35    27552.46    259.04 o 
   5   1   2   192655.88   194875.34   1660.87 o 
   7   1   2    26607.29    24801.33    245.87 o 
   9   1   2     1513.29      987.92     20.11 o 
  11   1   2      286.97      303.61     13.18 o 
  13   1   2     1616.61     1342.56     21.64 o 
  15   1   2    17929.76    17224.20    177.15 o 
  17   1   2    27093.65    27015.33    282.06 o 
  19   1   2    17829.95    17115.32    159.37 o 
  21   1   2     3840.97     3920.58     56.47 o 
  23   1   2     1894.26     1770.79     37.17 o 
  25   1   2    14203.67    13614.77    148.84 o 
  27   1   2     1254.04     1336.29     45.21 o 
  29   1   2     4001.07     3908.43    107.36 o 
  31   1   2      653.65      644.91     50.35 o 
  33   1   2     1289.92     1251.02     66.41 o 
  35   1   2       91.49      108.92     38.45 o 
  37   1   2      284.28      263.01     36.11 o 
  39   1   2     1865.74     2042.63    109.63 o 
  41   1   2       45.70       88.73     42.94 o 
 -44   2   2      927.16      823.77     62.04 o 
 -42   2   2      171.94      152.37     45.17 o 
 -40   2   2     4813.46     4842.02    173.32 o 
 -38   2   2     1113.97     1027.67     85.86 o 
 -36   2   2     1818.41     1943.26    186.50 o 
 -34   2   2     2511.84     2553.70     87.69 o 
 -32   2   2      326.36      433.14     45.69 o 
 -30   2   2    13407.28    13272.96    433.34 o 
 -28   2   2     1157.67     1215.62     47.00 o 
 -26   2   2     2057.32     2014.63     55.00 o 
 -24   2   2     1680.54     1694.02     47.60 o 
 -22   2   2     9431.29     9322.10    115.30 o 
 -20   2   2     2422.02     2309.77     37.83 o 
 -18   2   2    19940.20    19630.10    193.61 o 
 -16   2   2     3317.79     3944.64     48.23 o 
 -14   2   2     3038.12     3490.25     43.29 o 
 -12   2   2    32219.91    31894.97    303.10 o 
 -10   2   2     3667.85     3955.73     45.07 o 
  -8   2   2    76797.98    75756.12    694.55 o 
  -6   2   2    26022.00    25330.84    236.32 o 
  -4   2   2    13087.70    13267.57    157.76 o 
  -2   2   2   146926.47   146454.05   1477.74 o 
   0   2   2     3478.38     3994.59     44.04 o 
   2   2   2   224769.41   224465.52   1909.28 o 
   4   2   2    71849.56    71304.55    604.89 o 
   6   2   2     5630.09     5104.81     50.84 o 
   8   2   2    18925.71    18072.38    175.35 o 
  10   2   2     4759.22     4355.72     51.58 o 
  12   2   2    17847.61    16784.79    202.88 o 
  14   2   2     7331.79     6955.37     77.63 o 
  16   2   2       86.16      116.61     16.48 o 
  18   2   2    11264.09    11023.52    117.23 o 
  20   2   2     9336.81     8833.42     98.76 o 
  22   2   2     2132.19     1980.52     48.92 o 
  24   2   2     6431.68     6157.37     87.48 o 
  26   2   2      412.23      400.88     29.14 o 
  28   2   2       75.13       44.20     33.57 o 
  30   2   2     7098.88     6810.51    158.11 o 
  32   2   2      103.81       95.63     61.52 o 
  34   2   2     2042.41     2232.63     86.12 o 
  36   2   2      155.86      102.63     41.55 o 
  38   2   2        6.24       39.64     40.36 o 
  40   2   2     2355.35     2232.46     72.42 o 
 -43   3   2       16.85      -12.16     38.49 o 
 -41   3   2      436.79      355.29     47.75 o 
 -39   3   2      126.46      194.13     42.41 o 
 -37   3   2      347.24      325.21     73.13 o 
 -35   3   2      593.79      732.38     53.45 o 
 -33   3   2      198.82      212.69     32.45 o 
 -31   3   2      359.75      473.25     36.73 o 
 -29   3   2     3530.43     3349.15     74.89 o 
 -27   3   2     3330.76     3534.14     75.61 o 
 -25   3   2    13512.93    13532.29    163.06 o 
 -23   3   2     5595.58     5902.97     82.24 o 
 -21   3   2      666.79      571.44     19.73 o 
 -19   3   2     1948.11     1986.63     38.88 o 
 -17   3   2     4446.88     4090.75     55.74 o 
 -15   3   2      283.98      219.01     13.07 o 
 -13   3   2    39438.37    40735.30    462.04 o 
 -11   3   2      117.72       85.53     14.06 o 
  -9   3   2     1597.25     1556.97     34.65 o 
  -7   3   2    43374.00    41850.40    385.10 o 
  -5   3   2      438.88      468.66     14.02 o 
  -3   3   2     5349.01     4991.88     59.53 o 
  -1   3   2      814.94      868.55     19.64 o 
   1   3   2     1821.14     1656.19     24.96 o 
   3   3   2    23468.39    22307.85    195.11 o 
   5   3   2    22988.88    22188.46    194.84 o 
   7   3   2    26657.03    26592.59    232.53 o 
   9   3   2    14912.74    13947.42    139.83 o 
  11   3   2     6188.16     6600.62     74.02 o 
  13   3   2    32693.71    33302.27    319.14 o 
  15   3   2     6206.25     5850.95     69.44 o 
  17   3   2     5309.03     4852.38     61.59 o 
  19   3   2     5382.14     5175.55     66.09 o 
  21   3   2      496.88      637.24     22.75 o 
  23   3   2        1.31      -13.19     18.14 o 
  25   3   2     7223.36     7300.13    118.19 o 
  27   3   2      653.82      673.80     43.30 o 
  29   3   2     4843.47     4704.93    119.75 o 
  31   3   2      213.57      191.96     42.42 o 
  33   3   2      229.81      217.15     44.53 o 
  35   3   2     1945.60     2050.22    149.57 o 
  37   3   2      505.85      533.68     55.86 o 
  39   3   2     1184.87     1142.21     77.66 o 
 -42   4   2      514.97      428.84     53.07 o 
 -40   4   2     1209.28     1233.99     70.49 o 
 -38   4   2      909.90      932.98     62.43 o 
 -36   4   2       67.20       22.48     37.64 o 
 -34   4   2     1185.44     1405.04    121.48 o 
 -32   4   2      270.07      286.53     42.16 o 
 -30   4   2     1891.62     2102.30     60.22 o 
 -28   4   2      833.03      939.92     43.15 o 
 -26   4   2     3030.65     3133.73     57.40 o 
 -24   4   2      678.36      702.21     28.92 o 
 -22   4   2    11180.17    11498.30    139.91 o 
 -20   4   2     4995.55     5440.45     67.53 o 
 -18   4   2     6092.86     5527.99     67.00 o 
 -16   4   2      824.83     1011.27     25.22 o 
 -14   4   2     4201.05     4683.42     57.46 o 
 -12   4   2    19519.65    18704.60    184.03 o 
 -10   4   2      172.50      217.90     12.68 o 
  -8   4   2    25261.98    24444.30    230.58 o 
  -6   4   2     7953.11     8671.16     88.34 o 
  -4   4   2     2917.71     3007.13     43.19 o 
  -2   4   2    16225.94    15439.62    136.16 o 
   0   4   2     4944.44     5137.16     72.94 o 
   2   4   2     7993.34     7349.74     75.78 o 
   4   4   2      628.14      708.88     33.42 o 
   6   4   2     3065.17     3173.64     41.89 o 
   8   4   2    19176.71    18732.21    188.53 o 
  10   4   2    26595.15    28025.79    271.13 o 
  12   4   2    25742.66    26197.29    255.38 o 
  14   4   2     3202.57     3256.94     46.90 o 
  16   4   2     4239.59     3968.61     54.79 o 
  18   4   2     2072.56     2267.52     40.21 o 
  20   4   2     4598.59     4974.23     66.30 o 
  22   4   2      106.62       60.51     20.62 o 
  24   4   2     1053.42     1123.08     38.60 o 
  26   4   2     3006.66     3059.23     97.24 o 
  28   4   2      598.82      631.75     36.98 o 
  30   4   2     3371.27     3478.33    102.49 o 
  32   4   2       12.36      -41.26     53.75 o 
  34   4   2      927.67      935.47     61.61 o 
  36   4   2       22.85       19.76     40.72 o 
  38   4   2        4.24      -30.97     38.89 o 
  40   4   2      477.29      515.49     54.35 o 
 -41   5   2      297.68      294.85     49.24 o 
 -39   5   2        5.92       -8.52     39.59 o 
 -37   5   2       88.61       -6.11     36.11 o 
 -35   5   2      156.99      251.72     44.47 o 
 -33   5   2      441.27      393.58     46.86 o 
 -31   5   2     2702.53     2509.94     84.44 o 
 -29   5   2        6.55        7.94     27.27 o 
 -27   5   2     1098.88     1160.93     65.81 o 
 -25   5   2     1638.58     1656.62     43.50 o 
 -23   5   2     2871.65     3241.33     58.46 o 
 -21   5   2      114.62       75.43     18.77 o 
 -19   5   2      541.81      748.69     24.89 o 
 -17   5   2     8243.80     8801.60     98.44 o 
 -15   5   2     6999.17     6829.67     79.51 o 
 -13   5   2    35062.89    37206.55    355.98 o 
 -11   5   2     3325.39     3552.15     46.86 o 
  -9   5   2     4589.07     5158.75     60.25 o 
  -7   5   2    11890.53    11981.27    120.67 o 
  -5   5   2     2873.94     3309.34     42.56 o 
  -3   5   2     1119.43      967.33     20.05 o 
  -1   5   2      912.43     1068.19     21.34 o 
   1   5   2     1219.15     1417.00     24.71 o 
   3   5   2    11156.23    14099.55    183.29 o 
   5   5   2     2062.85     2020.27     30.40 o 
   7   5   2     9723.76     9439.08    101.33 o 
   9   5   2     3043.92     2937.63     43.24 o 
  11   5   2       46.50       57.59     13.67 o 
  13   5   2     6581.70     6769.68     80.54 o 
  15   5   2    14132.79    14148.53    151.03 o 
  17   5   2      374.37      347.35     24.24 o 
  19   5   2     7206.18     7468.36     90.81 o 
  21   5   2       62.06       92.40     18.22 o 
  23   5   2        0.03        1.65     19.75 o 
  25   5   2     4575.90     4895.56    194.70 o 
  27   5   2      163.58      114.86     27.16 o 
  29   5   2     3499.06     3411.53     78.36 o 
  31   5   2      743.85      804.21     57.70 o 
  33   5   2      562.24      571.23     53.89 o 
  35   5   2      773.78      932.47     74.21 o 
  37   5   2      251.71      269.65     47.84 o 
  39   5   2       34.03       88.05     53.76 o 
 -40   6   2      835.17      871.82     88.41 o 
 -38   6   2      456.28      399.71     50.61 o 
 -36   6   2      251.45      224.84     47.44 o 
 -34   6   2      754.69      816.31     58.95 o 
 -32   6   2        1.83       10.87     37.61 o 
 -30   6   2      718.14      854.36     59.03 o 
 -28   6   2     1052.39     1076.38     52.23 o 
 -26   6   2       19.40        3.75     20.71 o 
 -24   6   2      643.42      548.14     32.31 o 
 -22   6   2     3668.12     4070.13     68.86 o 
 -20   6   2     1688.22     1813.94     39.17 o 
 -18   6   2     9415.56    10147.31    114.04 o 
 -16   6   2      898.94      996.56     29.54 o 
 -14   6   2        6.02        0.05     15.27 o 
 -12   6   2     4933.41     4844.34     61.06 o 
 -10   6   2      174.86      188.44     15.01 o 
  -8   6   2     2958.81     2956.50     42.13 o 
  -6   6   2     2064.80     2250.78     35.36 o 
  -4   6   2     1160.33     1243.74     23.75 o 
  -2   6   2     7051.20     6737.67     76.40 o 
   0   6   2     1821.55     1691.54     31.06 o 
   2   6   2       21.94        1.43     10.31 o 
   4   6   2       48.62       33.82     11.38 o 
   6   6   2     3269.33     3496.44     53.53 o 
   8   6   2     2955.72     3076.42     42.49 o 
  10   6   2     2638.37     2676.55     44.23 o 
  12   6   2      170.91      173.44     17.44 o 
  14   6   2    10610.36    10885.47    121.25 o 
  16   6   2      407.44      488.33     23.39 o 
  18   6   2     4878.58     4618.86     66.12 o 
  20   6   2      703.00      676.02     27.38 o 
  22   6   2     1204.32     1224.44     37.07 o 
  24   6   2       38.02       44.30     29.99 o 
  26   6   2     1308.88     1252.91     94.23 o 
  28   6   2        4.59        2.71     27.05 o 
  30   6   2     3369.47     3497.75    134.96 o 
  32   6   2       80.52       69.84     40.31 o 
  34   6   2     2402.14     2537.56     93.92 o 
  36   6   2       68.81        9.47     41.20 o 
  38   6   2       67.42       83.27     42.68 o 
 -39   7   2       22.06      -34.89     50.13 o 
 -37   7   2       33.50      -25.40     57.92 o 
 -35   7   2       35.11      -54.09     54.57 o 
 -33   7   2        1.01      -45.41     53.65 o 
 -31   7   2        5.41       78.54     57.38 o 
 -29   7   2     1421.83     1203.17     67.15 o 
 -27   7   2      422.82      527.34     36.51 o 
 -25   7   2       77.45      106.01     27.04 o 
 -23   7   2     2237.12     2233.43     52.24 o 
 -21   7   2     1625.83     1621.18     44.14 o 
 -19   7   2       10.90       15.45     17.67 o 
 -17   7   2        6.82      -24.96     16.64 o 
 -15   7   2     1921.27     1913.32     39.24 o 
 -13   7   2      631.92      665.41     24.32 o 
 -11   7   2     1677.04     1608.89     33.79 o 
  -9   7   2       17.08       21.01     13.82 o 
  -7   7   2      491.57      431.87     18.42 o 
  -5   7   2       63.91       45.80     17.19 o 
  -3   7   2     1705.64     1678.43     29.80 o 
  -1   7   2      378.06      371.30     16.05 o 
   1   7   2        2.23       -5.40     11.24 o 
   3   7   2     3300.43     3572.23     47.70 o 
   5   7   2      256.11      288.88     16.53 o 
   7   7   2     1082.79     1153.85     28.38 o 
   9   7   2     1490.86     1511.57     34.87 o 
  11   7   2       37.45       43.69     16.64 o 
  13   7   2       17.07       51.70     17.62 o 
  15   7   2       44.28       47.56     18.96 o 
  17   7   2      699.62      721.12     28.19 o 
  19   7   2      974.87     1028.59     34.56 o 
  21   7   2      164.53      206.94     23.02 o 
  23   7   2      102.56      144.06     28.56 o 
  25   7   2      346.00      354.76     48.79 o 
  27   7   2      578.09      478.45     56.85 o 
  29   7   2       84.16       53.93     29.74 o 
  31   7   2       67.64       86.68     42.04 o 
  33   7   2      221.55      286.03     46.88 o 
  35   7   2      301.63      337.79    117.30 o 
 -38   8   2       70.41      124.03     62.59 o 
 -36   8   2       76.08       64.72     55.20 o 
 -34   8   2       18.41       69.05     59.28 o 
 -32   8   2       14.02       61.96     57.95 o 
 -30   8   2      419.18      423.50     49.95 o 
 -28   8   2     1979.51     2072.91     63.31 o 
 -26   8   2        6.73        6.99     31.34 o 
 -24   8   2     1192.41     1246.61     50.38 o 
 -22   8   2     1540.97     1652.59     56.13 o 
 -20   8   2     2047.48     2220.30     53.55 o 
 -18   8   2     5076.80     5230.45     84.20 o 
 -16   8   2     4687.28     4612.85     77.20 o 
 -14   8   2    16828.38    17308.92    206.23 o 
 -12   8   2      383.33      361.94     25.04 o 
 -10   8   2      397.35      428.36     25.28 o 
  -8   8   2      719.40      555.06     26.87 o 
  -6   8   2     1677.47     1659.03     50.09 o 
  -4   8   2       21.14       -4.92     16.99 o 
  -2   8   2      853.80      837.27     27.33 o 
   0   8   2       78.60       96.85     17.41 o 
   2   8   2     1640.89     1566.33     32.74 o 
   4   8   2      432.86      535.24     20.02 o 
   6   8   2      722.20      650.54     27.59 o 
   8   8   2     1691.06     1638.02     34.95 o 
  10   8   2      538.09      591.15     33.76 o 
  12   8   2      372.41      459.12     24.88 o 
  14   8   2      713.23      762.83     29.61 o 
  16   8   2     2088.90     2132.37     46.09 o 
  18   8   2       20.82       12.09     31.38 o 
  20   8   2      379.55      431.55     27.64 o 
  22   8   2        6.15       17.51     20.66 o 
  24   8   2      338.62      326.83     46.90 o 
  26   8   2        4.47        8.97     27.69 o 
  28   8   2       92.57       71.76     29.23 o 
  30   8   2       14.26        7.81     39.04 o 
  32   8   2      224.14      356.99     63.19 o 
  34   8   2       68.77       61.81     40.76 o 
 -35   9   2       17.88       94.68     61.14 o 
 -33   9   2      208.07      270.50     68.97 o 
 -31   9   2     1259.92     1358.05    105.98 o 
 -29   9   2      256.43      256.97     64.47 o 
 -27   9   2      169.40      160.24     35.01 o 
 -25   9   2      176.83      185.43     32.33 o 
 -23   9   2      746.51      764.80     49.09 o 
 -21   9   2      114.86       83.50     28.90 o 
 -19   9   2      713.21      778.24     36.17 o 
 -17   9   2     5527.01     5766.32     91.66 o 
 -15   9   2      456.68      473.24     40.90 o 
 -13   9   2      116.59      103.21     20.62 o 
 -11   9   2     3643.23     3386.40     63.39 o 
  -9   9   2       12.84       -8.97     20.07 o 
  -7   9   2      920.39      818.98     32.44 o 
  -5   9   2      333.03      236.88     39.70 o 
  -3   9   2      430.15      386.26     28.71 o 
  -1   9   2     1006.59      933.53     31.28 o 
   1   9   2     1009.91     1130.26     35.08 o 
   3   9   2      118.47      122.04     18.52 o 
   5   9   2      945.10      760.79     29.36 o 
   7   9   2     2367.80     2220.80     47.38 o 
   9   9   2      225.27      156.77     24.44 o 
  11   9   2      305.76      268.47     26.67 o 
  13   9   2     1915.12     1843.20     50.57 o 
  15   9   2     3574.86     3489.32     68.30 o 
  17   9   2      894.66     1075.71     42.67 o 
  19   9   2      524.80      642.20     43.66 o 
  21   9   2     1592.69     1499.75     50.01 o 
  23   9   2        0.25      -47.80     31.87 o 
  25   9   2       12.34      -13.08     47.18 o 
  27   9   2       20.83       86.54     46.27 o 
  29   9   2       75.36      145.50     53.35 o 
 -32  10   2       84.75       55.11     62.63 o 
 -30  10   2       19.81        1.48     55.11 o 
 -28  10   2        6.03      -32.70     35.07 o 
 -26  10   2     1014.01     1045.94     83.56 o 
 -24  10   2      110.70       73.32     29.84 o 
 -22  10   2     1067.30     1134.90     51.02 o 
 -20  10   2       73.67       82.28     31.87 o 
 -18  10   2       88.28       67.84     25.36 o 
 -16  10   2      607.09      523.62     37.01 o 
 -14  10   2      150.19      123.14     45.11 o 
 -12  10   2        6.46       -3.07     21.92 o 
 -10  10   2       76.01       42.84     22.90 o 
  -8  10   2      241.43      143.92     24.83 o 
  -6  10   2     1067.56     1089.64     39.93 o 
  -4  10   2     2233.78     2132.96     51.86 o 
  -2  10   2     1517.57     1349.10     42.68 o 
   0  10   2      287.80      279.41     24.03 o 
   2  10   2     1705.51     1653.98     49.44 o 
   4  10   2       72.57       47.73     24.26 o 
   6  10   2      150.71      151.97     32.98 o 
   8  10   2      591.88      561.83     38.95 o 
  10  10   2      886.35      820.72     51.61 o 
  12  10   2       73.31      131.62     31.60 o 
  14  10   2     2336.57     2477.83     87.22 o 
  16  10   2      457.07      454.95     38.74 o 
  18  10   2      505.79      516.70     52.69 o 
  20  10   2      670.02      575.93     42.00 o 
  22  10   2       35.05       65.13     35.56 o 
  24  10   2        7.45       29.37     47.09 o 
  26  10   2      413.56      329.73     58.07 o 
  28  10   2       45.97       38.99     46.35 o 
 -29  11   2        3.27        2.96     62.30 o 
 -27  11   2     1244.45     1378.48     71.78 o 
 -25  11   2      756.11      745.71     55.73 o 
 -23  11   2     2344.57     2252.57     85.78 o 
 -21  11   2      168.08      193.32     44.46 o 
 -19  11   2        0.41      -33.59     43.12 o 
 -17  11   2      418.61      541.69     42.06 o 
 -15  11   2     3635.58     3708.45     87.41 o 
 -13  11   2     2027.47     1888.37     64.32 o 
 -11  11   2     1092.18     1071.94     50.71 o 
  -9  11   2      114.89      117.40     31.47 o 
  -7  11   2     2000.52     2043.39    129.74 o 
  -5  11   2      836.68      818.44     43.94 o 
  -3  11   2     2533.86     2519.42     78.70 o 
  -1  11   2      257.45      239.45     32.03 o 
   1  11   2      275.15      321.34     40.23 o 
   3  11   2     1155.30     1142.83     44.94 o 
   5  11   2       27.20       -7.24     24.88 o 
   7  11   2      893.15      964.67     94.49 o 
   9  11   2       66.11       59.19     31.23 o 
  11  11   2       50.96      -24.12     29.91 o 
  13  11   2     1074.12     1058.21     52.71 o 
  15  11   2     1190.99     1140.97     66.83 o 
  17  11   2     1595.14     1751.67     63.54 o 
  19  11   2      845.74      925.09     50.21 o 
  21  11   2      132.24       95.92     40.35 o 
  23  11   2      302.29      364.70     66.40 o 
  25  11   2      295.15      369.16     64.05 o 
  27  11   2      201.36      176.55     52.16 o 
 -26  12   2      321.65      240.71     48.29 o 
 -24  12   2       16.49       -6.16     39.86 o 
 -22  12   2     1480.75     1422.41     75.53 o 
 -20  12   2      213.44      179.09     45.92 o 
 -18  12   2      387.34      447.98     53.13 o 
 -16  12   2      560.68      564.24     54.06 o 
 -14  12   2      174.07      115.97     35.05 o 
 -12  12   2     6432.04     6370.45    123.52 o 
 -10  12   2      136.65      133.35     33.20 o 
  -8  12   2     3150.92     3197.65     81.00 o 
  -6  12   2        3.03        2.03     29.75 o 
  -4  12   2      147.48      137.68     32.41 o 
  -2  12   2     1146.65     1356.28     56.12 o 
   0  12   2       25.71       28.55     30.49 o 
   2  12   2     3008.33     3143.35     72.78 o 
   4  12   2       18.83       67.49     28.55 o 
   6  12   2      189.81      162.06     35.30 o 
   8  12   2      538.56      484.43     42.05 o 
  10  12   2       27.60       23.68     32.83 o 
  12  12   2       16.54      -14.36     31.50 o 
  14  12   2      176.57      200.72     37.07 o 
  16  12   2      234.94      248.99     37.58 o 
  18  12   2       11.62       44.23     32.70 o 
  20  12   2     1213.61     1407.98     73.78 o 
  22  12   2      456.98      424.36     67.60 o 
  24  12   2      573.53      547.83     70.50 o 
 -21  13   2      314.87      264.80     48.49 o 
 -19  13   2      207.77      171.59     47.88 o 
 -17  13   2      954.31      985.59     68.21 o 
 -15  13   2     1127.85     1168.21     57.40 o 
 -13  13   2      565.22      521.48     45.54 o 
 -11  13   2      820.98      701.08     47.71 o 
  -9  13   2       64.45      106.18     39.58 o 
  -7  13   2     2799.54     2902.27     80.49 o 
  -5  13   2       61.42       57.74     36.14 o 
  -3  13   2     1767.96     1858.21     73.64 o 
  -1  13   2       83.63       38.37     28.65 o 
   1  13   2       28.53      -17.56     31.60 o 
   3  13   2     1002.64      881.72     61.53 o 
   5  13   2      149.51      142.48     36.86 o 
   7  13   2     1583.67     1669.80     66.70 o 
   9  13   2      171.46       82.85     61.59 o 
  11  13   2      237.28      196.41     37.89 o 
  13  13   2      191.31      186.43     39.56 o 
  15  13   2     2501.26     2636.08     98.22 o 
  17  13   2      559.60      600.40     80.53 o 
  19  13   2     2039.70     2188.06    112.44 o 
 -16  14   2      639.85      547.64     57.64 o 
 -14  14   2      719.98      772.76     51.96 o 
 -12  14   2     2542.50     2681.05    149.01 o 
 -10  14   2      100.82       79.68     37.54 o 
  -8  14   2     2461.21     2509.73     67.74 o 
  -6  14   2      166.01      117.41     35.58 o 
  -4  14   2      539.76      505.52     43.97 o 
  -2  14   2     2403.30     2656.46     69.56 o 
   0  14   2      214.12      222.54     40.43 o 
   2  14   2     1431.01     1488.96     77.58 o 
   4  14   2        7.46      -18.72     42.86 o 
   6  14   2       52.06      -23.80     39.83 o 
   8  14   2      905.31      948.33     64.96 o 
  10  14   2      635.54      561.64     48.70 o 
  12  14   2      806.90      795.11     50.75 o 
 -45   1   3       91.10       28.57     33.85 o 
 -43   1   3       61.60      144.56     41.15 o 
 -41   1   3       86.28       87.85     41.91 o 
 -39   1   3        9.19       15.23     33.24 o 
 -37   1   3      954.49      946.08     60.00 o 
 -35   1   3      734.01      608.68     49.51 o 
 -33   1   3        6.20      -13.49     33.90 o 
 -31   1   3     2973.62     3037.78     72.07 o 
 -29   1   3       26.16       22.51     22.60 o 
 -27   1   3       77.51      113.21     37.97 o 
 -25   1   3     3598.33     3833.55    129.72 o 
 -23   1   3     3033.96     2929.73     48.43 o 
 -21   1   3       46.79       57.06     22.05 o 
 -19   1   3     1630.48     1928.85     28.18 o 
 -17   1   3      294.24      383.33     16.79 o 
 -15   1   3       42.00       -1.88     10.25 o 
 -13   1   3        4.50       -6.61      8.26 o 
 -11   1   3     2309.39     2243.94     32.63 o 
  -9   1   3    15818.63    15417.43    189.80 o 
  -7   1   3     8236.56     8334.62     94.70 o 
  -5   1   3    42548.89    42619.09    399.36 o 
  -3   1   3      645.88      737.82     19.15 o 
  -1   1   3       24.36       59.28     21.39 o 
   1   1   3   108241.39   110269.77   1032.37 o 
   3   1   3   136887.88   140135.84   1312.55 o 
   5   1   3    55078.96    55963.83    593.11 o 
   7   1   3     3106.14     3165.06     46.27 o 
   9   1   3      192.73      255.40     12.32 o 
  11   1   3      732.95      672.24     19.33 o 
  13   1   3      536.22      667.76     20.28 o 
  15   1   3        1.71        6.26      9.69 o 
  17   1   3      233.19      186.19     12.90 o 
  19   1   3      884.23      846.33     32.10 o 
  21   1   3      624.37      585.23     36.49 o 
  23   1   3      349.03      370.32     27.87 o 
  25   1   3      419.48      457.70     25.82 o 
  27   1   3     1222.20     1242.14     46.70 o 
  29   1   3      686.36      606.86     49.01 o 
  31   1   3      250.54      186.32     32.91 o 
  33   1   3     1921.88     1849.36     63.77 o 
  35   1   3       42.93       17.76     36.24 o 
  37   1   3     1451.68     1297.89     72.09 o 
  39   1   3      221.88      200.15     79.73 o 
 -44   2   3        2.71      -44.24     38.68 o 
 -42   2   3      843.28      924.97     50.89 o 
 -40   2   3        4.99      -26.63     37.79 o 
 -38   2   3        6.99        5.60     37.44 o 
 -36   2   3      913.36      865.99     87.85 o 
 -34   2   3        8.06      -41.18     61.88 o 
 -32   2   3     4255.03     4540.11     92.12 o 
 -30   2   3     5202.43     5516.02    120.34 o 
 -28   2   3     7064.49     7566.16    175.43 o 
 -26   2   3      604.10      630.42     34.26 o 
 -24   2   3     2085.04     2299.93     56.40 o 
 -22   2   3     4095.17     3934.25     58.76 o 
 -20   2   3      230.47      172.71     12.09 o 
 -18   2   3     8932.66     9272.50    113.73 o 
 -16   2   3    29580.08    34035.39    324.51 o 
 -14   2   3     3646.07     3718.96     44.43 o 
 -12   2   3     6515.38     6438.39    100.00 o 
  -8   2   3     8036.99     8930.07     96.87 o 
  -6   2   3    36979.19    36790.50    340.65 o 
  -4   2   3     4976.33     4668.77     56.01 o 
  -2   2   3     3750.12     3602.51     46.03 o 
   0   2   3    27530.15    29970.22    279.67 o 
   2   2   3    14542.69    15171.80    163.15 o 
   4   2   3     5518.42     5936.52     57.60 o 
   6   2   3    95796.83    98804.59    837.68 o 
   8   2   3    10865.58    11590.86    117.34 o 
  10   2   3       49.57       42.83     10.39 o 
  12   2   3      410.10      536.08     17.88 o 
  14   2   3        8.35       40.57     15.35 o 
  16   2   3     1005.98      988.32     25.26 o 
  18   2   3     1036.07     1070.53     27.24 o 
  20   2   3     9257.27     8851.03    113.93 o 
  22   2   3      286.11      250.85     22.70 o 
  24   2   3     1410.93     1402.24     40.43 o 
  26   2   3     3250.30     3175.31     70.03 o 
  28   2   3       86.43       59.92     29.36 o 
  30   2   3       81.02       86.26     37.94 o 
  32   2   3       43.67      -31.07     33.52 o 
  34   2   3     1185.47     1136.97    120.42 o 
  36   2   3       36.92       22.48     32.38 o 
  38   2   3       91.43       94.94     42.94 o 
  40   2   3       12.91      -28.21     39.67 o 
 -43   3   3       55.91      -10.00     37.47 o 
 -41   3   3      212.93      252.46     44.73 o 
 -39   3   3      240.78      180.14     54.39 o 
 -37   3   3      753.30      794.38     44.48 o 
 -35   3   3      653.88      552.75     39.18 o 
 -33   3   3     8701.99     8493.80    180.83 o 
 -31   3   3     2283.41     2138.97     61.72 o 
 -29   3   3     5363.50     5432.08    101.07 o 
 -27   3   3     1139.78     1248.93     48.13 o 
 -25   3   3     4730.52     5010.92    110.12 o 
 -23   3   3     3563.83     3535.91     57.18 o 
 -21   3   3       17.16       79.03     55.58 o 
 -19   3   3       29.35        9.32     11.06 o 
 -17   3   3     3524.55     3536.25     55.64 o 
 -15   3   3     3925.05     3655.35     46.59 o 
 -13   3   3    47407.93    51821.30    828.66 o 
 -11   3   3     2233.37     1925.07     30.77 o 
  -9   3   3    22215.35    23348.82    282.11 o 
  -7   3   3    18999.19    18233.42    193.02 o 
  -5   3   3    35815.64    35886.21    366.85 o 
  -3   3   3       70.88       49.11     10.76 o 
  -1   3   3    35965.73    36150.72    377.57 o 
   1   3   3    37985.76    39714.05    341.72 o 
   3   3   3     1087.26     1019.85     19.30 o 
   5   3   3     3267.49     2747.75     33.64 o 
   7   3   3       43.45       43.33      9.71 o 
   9   3   3     6858.68     7260.40     79.97 o 
  11   3   3     1981.83     1839.55     31.84 o 
  13   3   3      236.83      354.34     16.12 o 
  15   3   3       96.36      225.10     15.46 o 
  17   3   3      953.30      931.12     26.15 o 
  19   3   3     1615.61     1355.70     41.26 o 
  21   3   3       39.30       -4.58     17.99 o 
  23   3   3     6979.16     7147.74    100.64 o 
  25   3   3     2369.24     2224.71     50.63 o 
  27   3   3     5544.03     5375.38     99.07 o 
  29   3   3      389.86      314.33     41.06 o 
  31   3   3       28.48       24.33     36.91 o 
  33   3   3      911.12      933.84     61.59 o 
  35   3   3      184.90      159.11     44.52 o 
  37   3   3       15.88      -10.03     36.97 o 
  39   3   3      329.34      339.58     41.07 o 
 -42   4   3       83.89       56.03     40.67 o 
 -40   4   3        1.72      -58.03     38.69 o 
 -38   4   3        8.65       30.89     62.39 o 
 -36   4   3      395.87      391.07     47.17 o 
 -34   4   3       30.58      -12.28     35.38 o 
 -32   4   3     1517.90     1769.91     57.28 o 
 -30   4   3     4781.81     4701.61     93.11 o 
 -28   4   3      797.62      737.14     37.93 o 
 -26   4   3     1543.35     1287.40     47.56 o 
 -24   4   3      648.86      618.95     26.68 o 
 -22   4   3     4621.42     4504.45     67.64 o 
 -20   4   3     2451.67     2393.09     69.91 o 
 -18   4   3     8609.16     8388.60     92.38 o 
 -16   4   3      493.69      655.78     21.30 o 
 -14   4   3    25217.60    27591.79    335.52 o 
 -12   4   3     6536.09     6232.92     81.93 o 
 -10   4   3    36063.07    37077.06    344.85 o 
  -8   4   3     4432.37     4146.35     64.74 o 
  -6   4   3     5549.93     5205.39     65.86 o 
  -4   4   3     2318.51     2340.94     50.69 o 
  -2   4   3     2271.72     2070.20     31.67 o 
   0   4   3    19531.92    18492.75    165.30 o 
   2   4   3        7.01        1.74      9.09 o 
   4   4   3     2239.91     1860.14     28.16 o 
   6   4   3     3212.82     3331.82     40.66 o 
   8   4   3     3347.83     3671.78     44.06 o 
  10   4   3     1757.48     1387.23     29.49 o 
  12   4   3      804.26      926.07     26.04 o 
  14   4   3    13140.73    12862.94    160.99 o 
  16   4   3       19.35       -4.22     13.78 o 
  18   4   3     3130.06     3008.45     63.17 o 
  20   4   3     1107.18     1078.91     46.70 o 
  22   4   3     2471.29     2460.34     52.79 o 
  24   4   3     3684.75     3615.63     65.65 o 
  26   4   3     1356.32     1334.17     50.17 o 
  28   4   3     2292.81     2473.49     65.84 o 
  30   4   3      395.06      397.48     47.90 o 
  32   4   3     2474.66     2488.81     92.29 o 
  34   4   3      257.69      343.93     70.72 o 
  36   4   3      539.50      364.28     49.82 o 
  38   4   3      500.56      400.62     52.66 o 
 -41   5   3       66.18      138.16     90.83 o 
 -39   5   3       64.08      151.69     42.83 o 
 -37   5   3      529.66      555.73     58.33 o 
 -35   5   3      383.18      307.83     44.81 o 
 -33   5   3      817.33      885.47     61.07 o 
 -31   5   3       83.63       69.05     29.38 o 
 -29   5   3      360.22      334.17     32.59 o 
 -27   5   3     6118.46     6216.77    110.09 o 
 -25   5   3     1040.04      938.85     33.80 o 
 -23   5   3     4382.40     4466.54     70.78 o 
 -21   5   3       64.72      100.68     19.11 o 
 -19   5   3       70.57       63.37     18.14 o 
 -17   5   3    12589.38    12760.20    134.20 o 
 -15   5   3    13717.15    13339.41    138.24 o 
 -13   5   3    10997.70    10941.01    113.33 o 
 -11   5   3     2468.22     2340.19     49.78 o 
  -9   5   3     6150.88     5956.46     66.89 o 
  -7   5   3     3751.13     3415.08     51.35 o 
  -5   5   3    15607.40    15437.94    169.40 o 
  -3   5   3     6160.94     5841.74     65.03 o 
  -1   5   3     3021.06     2968.75     37.95 o 
   1   5   3    10259.88    10098.63     97.42 o 
   3   5   3     5219.31     6079.36     64.36 o 
   5   5   3    27629.47    26530.39    236.19 o 
   7   5   3      210.99      188.40     13.54 o 
   9   5   3     9424.25     9426.61     94.49 o 
  11   5   3     1686.60     1596.13     53.99 o 
  13   5   3      950.99      917.80     28.66 o 
  15   5   3     6138.89     6163.71     77.48 o 
  17   5   3    12464.03    12561.90    137.40 o 
  19   5   3      511.78      561.33     24.29 o 
  21   5   3        3.62       15.51     19.25 o 
  23   5   3       36.45       52.53     22.16 o 
  25   5   3     4117.83     4151.25    155.91 o 
  27   5   3     4615.71     4701.06     94.42 o 
  29   5   3     3116.12     3134.60     76.26 o 
  31   5   3     2177.15     2030.47    115.80 o 
  33   5   3     4064.63     4136.41    119.83 o 
  35   5   3        8.74      -54.84     39.02 o 
  37   5   3     1820.94     1913.54     85.06 o 
 -40   6   3      213.18      267.58     68.84 o 
 -38   6   3      321.15      315.30     72.50 o 
 -36   6   3       48.86       76.17     60.64 o 
 -34   6   3       52.19       80.15     46.36 o 
 -32   6   3     4363.85     4409.58    121.11 o 
 -30   6   3       24.12       21.63     27.42 o 
 -28   6   3    10053.77    10088.95    159.51 o 
 -26   6   3     2375.76     2197.47     49.54 o 
 -24   6   3     1235.71     1245.45     38.52 o 
 -22   6   3    11673.37    12117.58    149.98 o 
 -20   6   3     3371.51     3271.90     64.95 o 
 -18   6   3    21754.02    22179.64    223.22 o 
 -16   6   3     4450.69     4413.53     60.02 o 
 -14   6   3     1701.06     1693.69     33.06 o 
 -12   6   3     6405.01     6130.48     72.06 o 
 -10   6   3     5425.78     4826.47     59.31 o 
  -8   6   3     1754.37     1487.08     36.07 o 
  -6   6   3     5532.24     5017.74     69.93 o 
  -4   6   3    14936.08    14645.12    147.00 o 
  -2   6   3      353.19      325.50     15.11 o 
   0   6   3    15574.78    15422.66    218.30 o 
   2   6   3      898.40     1030.32     30.70 o 
   4   6   3    28559.22    29590.85    263.73 o 
   6   6   3    10474.40    10854.88    107.54 o 
   8   6   3     3450.07     3833.53     49.62 o 
  10   6   3    40443.27    40786.89    393.63 o 
  12   6   3      845.74      848.29     27.73 o 
  14   6   3     7572.22     7616.49     92.39 o 
  16   6   3      624.82      682.89     26.42 o 
  18   6   3       57.68       13.47     18.45 o 
  20   6   3     2883.93     2953.63     59.57 o 
  22   6   3      482.34      459.44     40.48 o 
  24   6   3     2116.63     2227.89     70.91 o 
  26   6   3      239.82      229.07     31.85 o 
  28   6   3     2785.56     2902.34     74.08 o 
  30   6   3     2475.43     2661.72     93.88 o 
  32   6   3     3650.76     3527.30    110.33 o 
  34   6   3     2541.22     2328.96     92.99 o 
  36   6   3      180.95      114.84     44.33 o 
 -39   7   3       29.64      -16.38     59.07 o 
 -37   7   3     1674.30     1814.27    120.76 o 
 -35   7   3      490.16      466.64     76.97 o 
 -33   7   3     2869.19     2949.03    139.97 o 
 -31   7   3      129.78      142.34     39.76 o 
 -29   7   3     2968.57     2918.63     93.57 o 
 -27   7   3    10732.84    11170.08    169.82 o 
 -25   7   3      398.61      459.97     43.46 o 
 -23   7   3     8069.18     8325.28    133.29 o 
 -21   7   3      454.52      462.96     43.41 o 
 -19   7   3      777.75      757.88     31.22 o 
 -17   7   3     2540.67     2777.56     54.94 o 
 -15   7   3    32087.64    31856.74    344.37 o 
 -13   7   3    10704.11    10710.74    132.36 o 
 -11   7   3     1122.51      966.46     37.85 o 
  -9   7   3     7765.73     6921.34     92.71 o 
  -7   7   3     3628.28     3227.98     65.65 o 
  -5   7   3     7721.69     7518.33     85.69 o 
  -3   7   3     5301.83     5450.81     66.37 o 
  -1   7   3     8753.70     9108.68    105.52 o 
   1   7   3     2179.18     2153.53     32.64 o 
   3   7   3       44.90       78.30     13.43 o 
   5   7   3    19530.26    18752.65    175.82 o 
   7   7   3     1036.30     1249.83     29.50 o 
   9   7   3    29021.12    29290.45    265.79 o 
  11   7   3     6107.03     6373.13     81.51 o 
  13   7   3     2482.08     2494.64     47.76 o 
  15   7   3     3351.69     3574.58     57.97 o 
  17   7   3        3.43        7.32     18.53 o 
  19   7   3      885.04      939.77     33.21 o 
  21   7   3      145.88      192.45     26.08 o 
  23   7   3     6061.87     6125.10     96.71 o 
  25   7   3      122.49      194.66     30.56 o 
  27   7   3     1357.72     1468.60     81.94 o 
  29   7   3     1285.91     1281.49     53.10 o 
  31   7   3        4.12       36.90     40.24 o 
  33   7   3     1501.25     1442.86     76.63 o 
  35   7   3     2356.98     2473.21     94.46 o 
 -38   8   3     1778.73     1962.75    127.08 o 
 -36   8   3     1015.94     1200.56    101.98 o 
 -34   8   3      494.16      538.74     78.53 o 
 -32   8   3     3625.30     3936.28    115.32 o 
 -30   8   3      866.77      856.42     58.92 o 
 -28   8   3     6703.50     7222.65    254.84 o 
 -26   8   3       60.24       45.61     27.38 o 
 -24   8   3     1458.82     1420.59     52.42 o 
 -22   8   3     7145.11     7706.06    128.69 o 
 -20   8   3     1573.28     1743.60     56.22 o 
 -18   8   3     5816.25     5877.04     94.92 o 
 -16   8   3      124.58      132.88     24.87 o 
 -14   8   3     5212.29     5173.04     79.84 o 
 -12   8   3    20679.30    20717.75    235.40 o 
 -10   8   3     2152.23     2171.34     49.07 o 
  -8   8   3     5513.50     5536.02     81.59 o 
  -6   8   3     7975.56     7916.03    110.08 o 
  -4   8   3     4551.84     4339.88     61.30 o 
  -2   8   3        8.85      -18.20     16.96 o 
   0   8   3    10385.95    10110.34    114.18 o 
   2   8   3      105.26      107.45     18.67 o 
   4   8   3     4988.02     4825.10     68.80 o 
   6   8   3     3635.81     3745.43     59.35 o 
   8   8   3      213.71      200.72     21.67 o 
  10   8   3    24327.56    24601.87    285.47 o 
  12   8   3      373.31      393.22     24.61 o 
  14   8   3     2694.20     2817.76     52.29 o 
  16   8   3      907.40      945.29     33.31 o 
  18   8   3     1341.46     1378.41     40.83 o 
  20   8   3    12629.11    13580.82    195.54 o 
  22   8   3     1304.57     1380.89     47.76 o 
  24   8   3     1822.53     1883.48     71.38 o 
  26   8   3      162.61      169.56     31.67 o 
  28   8   3      200.51      212.57     34.30 o 
  30   8   3     1062.96     1092.68    106.20 o 
  32   8   3     1711.18     1520.30     76.96 o 
  34   8   3      146.43       76.77     41.31 o 
 -35   9   3       18.65      -79.48     52.98 o 
 -33   9   3     1180.75     1098.63     95.71 o 
 -31   9   3      197.24      181.23     46.10 o 
 -29   9   3       58.72       17.96     44.60 o 
 -27   9   3     2321.64     2581.91     71.56 o 
 -25   9   3      777.74      781.48     42.53 o 
 -23   9   3     3011.43     3164.91     78.70 o 
 -21   9   3       30.78        0.24     25.37 o 
 -19   9   3     2606.05     2884.37     61.87 o 
 -17   9   3     1391.38     1460.62     54.33 o 
 -15   9   3     3147.05     3263.60     56.53 o 
 -13   9   3      295.66      265.95     25.55 o 
 -11   9   3      202.66      171.36     23.26 o 
  -9   9   3     1052.44     1078.40     44.32 o 
  -7   9   3      360.00      311.30     25.56 o 
  -5   9   3    14974.24    14949.13    179.93 o 
  -3   9   3     1080.42      955.89     31.38 o 
  -1   9   3     7658.97     7595.79    104.90 o 
   1   9   3     3745.19     3536.83     53.44 o 
   3   9   3      804.18      760.97     29.54 o 
   5   9   3    13097.26    12803.62    145.36 o 
   7   9   3      950.62      862.50     31.70 o 
   9   9   3     4613.90     4701.14    123.79 o 
  11   9   3      370.91      395.31     29.65 o 
  13   9   3      651.03      682.75     34.12 o 
  15   9   3    10144.91     9998.22    165.42 o 
  17   9   3     1726.62     1813.05     51.68 o 
  19   9   3     8637.46     8990.06    128.88 o 
  21   9   3       68.22        7.44     29.68 o 
  23   9   3     2152.69     2079.29     78.29 o 
  25   9   3     1079.77     1205.98     63.87 o 
  27   9   3      503.93      519.86     51.55 o 
  29   9   3      211.45      216.84     40.21 o 
 -34  10   3        6.91       17.76     56.85 o 
 -32  10   3      461.21      648.89     80.74 o 
 -30  10   3       99.71       55.77     43.20 o 
 -28  10   3      245.64      329.02     48.09 o 
 -26  10   3       25.36       43.23     29.24 o 
 -24  10   3      150.61      159.45     32.00 o 
 -22  10   3     4454.20     4628.56     97.99 o 
 -20  10   3     1002.80     1058.17     49.48 o 
 -18  10   3     5767.01     5834.48     95.71 o 
 -16  10   3     5854.32     5771.56     94.09 o 
 -14  10   3       45.16       26.52     26.09 o 
 -12  10   3      185.92      145.19     25.72 o 
 -10  10   3     2183.52     2055.60     75.70 o 
  -8  10   3     1157.47     1135.40     40.74 o 
  -6  10   3     3397.01     3494.65     67.10 o 
  -4  10   3     1359.01     1294.79     42.50 o 
  -2  10   3      500.72      438.71     29.56 o 
   0  10   3    17944.27    17460.16    187.33 o 
   2  10   3      122.62      142.37     22.80 o 
   4  10   3     1453.99     1640.25     43.41 o 
   6  10   3       10.38       21.23     25.12 o 
   8  10   3       17.96      -32.14     32.88 o 
  10  10   3     3855.92     3910.22     74.12 o 
  12  10   3     1614.65     1584.44     49.91 o 
  14  10   3     3356.89     3509.11     84.55 o 
  16  10   3       46.26       76.01     37.84 o 
  18  10   3      264.03      199.72     35.47 o 
  20  10   3     2482.13     2693.22    110.44 o 
  22  10   3     1618.75     1672.42    102.99 o 
  24  10   3      806.34      920.04     78.71 o 
  26  10   3       15.59       41.07     53.30 o 
  28  10   3       29.41       51.07     50.61 o 
 -31  11   3        5.23      -46.94     43.44 o 
 -29  11   3       26.54      -16.19     41.21 o 
 -27  11   3     3472.17     3673.27     88.51 o 
 -25  11   3      286.39      369.63     39.84 o 
 -23  11   3     1360.16     1324.47     86.51 o 
 -21  11   3      287.83      297.08     37.25 o 
 -19  11   3      421.12      551.90     42.60 o 
 -17  11   3      501.39      465.09     34.36 o 
 -15  11   3     1331.49     1326.89     47.03 o 
 -13  11   3     1047.31     1156.84     43.47 o 
 -11  11   3      374.25      335.51     32.33 o 
  -9  11   3     2537.97     2394.78     57.71 o 
  -7  11   3     3395.29     3194.10     81.92 o 
  -5  11   3     2996.26     3029.25     64.48 o 
  -3  11   3      416.16      363.56     36.10 o 
  -1  11   3     3728.37     3721.08    131.65 o 
   1  11   3     1115.14      894.11     46.56 o 
   3  11   3     1484.33     1232.18     47.99 o 
   5  11   3     2212.03     2373.47     62.04 o 
   7  11   3       20.14       23.47     29.28 o 
   9  11   3     2595.29     2832.27    105.15 o 
  11  11   3      519.63      551.16     43.00 o 
  13  11   3       83.36       29.79     32.97 o 
  15  11   3     1778.48     1685.45     63.37 o 
  17  11   3      392.66      346.26     52.04 o 
  19  11   3      780.26      940.94     50.78 o 
  21  11   3       81.86      118.87     56.52 o 
  23  11   3      491.05      567.59     71.38 o 
  25  11   3     1850.80     1874.01    109.04 o 
 -26  12   3       27.83       40.04     41.05 o 
 -24  12   3      124.60      179.70    151.49 o 
 -22  12   3     2064.91     1997.12    116.41 o 
 -20  12   3        1.94      -38.88     37.64 o 
 -18  12   3     1663.04     1729.22     81.92 o 
 -16  12   3        6.33      -48.25     32.17 o 
 -14  12   3      182.54      178.52     36.38 o 
 -12  12   3     1355.36     1426.69     59.12 o 
 -10  12   3     2498.77     2361.48     71.37 o 
  -8  12   3      707.48      638.60     43.95 o 
  -6  12   3     1096.70     1179.21     52.66 o 
  -4  12   3      230.79      241.89     35.45 o 
  -2  12   3      861.93      855.58     41.03 o 
   0  12   3     4291.91     4211.09    113.70 o 
   2  12   3      305.52      366.72     51.25 o 
   4  12   3     1164.63     1259.14     56.32 o 
   6  12   3       28.51       24.22     47.13 o 
   8  12   3       26.56      -11.12     31.56 o 
  10  12   3     2436.85     2467.54    134.16 o 
  12  12   3       47.18       26.28     34.19 o 
  14  12   3     1131.81     1230.83     56.89 o 
  16  12   3      725.90      666.02     46.76 o 
  18  12   3      354.12      409.85     43.83 o 
  20  12   3     3446.19     3648.90    155.84 o 
  22  12   3      716.00      674.93     77.14 o 
 -23  13   3       27.46        9.50     39.99 o 
 -21  13   3       43.13       -6.11     42.79 o 
 -19  13   3        7.23       -6.92     40.52 o 
 -17  13   3      521.72      529.52     57.81 o 
 -15  13   3      590.14      662.23     48.03 o 
 -13  13   3      572.70      610.71     46.67 o 
 -11  13   3      190.71      196.91     37.34 o 
  -9  13   3      235.86      246.31     36.94 o 
  -7  13   3     1609.97     1471.29     60.79 o 
  -5  13   3     1391.27     1330.18     50.98 o 
  -3  13   3      789.81      723.44     46.65 o 
  -1  13   3      573.52      519.48     54.18 o 
   1  13   3       49.62       48.06     35.44 o 
   3  13   3      169.83      155.64     43.27 o 
   5  13   3     1796.07     1558.25     76.12 o 
   7  13   3        7.56       16.82     39.47 o 
   9  13   3      276.46      291.06     39.31 o 
  11  13   3        1.08      -44.32     36.13 o 
  13  13   3      465.20      521.70     53.23 o 
  15  13   3      573.59      538.24     44.99 o 
  17  13   3       94.36      113.19     37.55 o 
 -16  14   3      773.41      725.08     63.75 o 
 -14  14   3      360.36      435.35     44.60 o 
 -12  14   3       22.84      -28.77     34.54 o 
 -10  14   3      384.60      463.04     43.80 o 
  -8  14   3      252.15      330.06     50.95 o 
  -6  14   3        0.56       11.87     28.59 o 
  -4  14   3       25.78       52.49     38.66 o 
  -2  14   3      315.22      202.78     41.61 o 
   0  14   3        2.31      -28.33     35.27 o 
   2  14   3      384.43      359.62     52.21 o 
   4  14   3       94.92      101.19     43.97 o 
   6  14   3      146.86       74.45     61.59 o 
   8  14   3      232.38      157.18     45.84 o 
  10  14   3      307.57      268.81     46.47 o 
  12  14   3      646.27      664.95     77.13 o 
 -44   0   4     2143.47     2131.58    120.15 o 
 -42   0   4     2946.53     2857.43    138.41 o 
 -40   0   4      986.81      971.40     88.07 o 
 -38   0   4     6212.65     6524.12    216.29 o 
 -36   0   4      180.92      261.34     61.62 o 
 -34   0   4      518.38      654.74     71.82 o 
 -32   0   4     3013.02     3205.54     89.65 o 
 -30   0   4     3375.28     3448.05    136.52 o 
 -28   0   4     3253.50     3280.70    129.06 o 
 -26   0   4    19452.44    19886.71    478.28 o 
 -24   0   4     5666.86     5973.40    177.80 o 
 -22   0   4      122.92      156.01     37.03 o 
 -20   0   4    16027.60    14727.89    353.91 o 
 -18   0   4      633.70      695.06     53.52 o 
 -16   0   4    18012.16    16455.10    380.53 o 
 -14   0   4     6707.44     6865.51    172.91 o 
 -12   0   4     2199.31     2070.58     69.23 o 
 -10   0   4    85486.77    82734.48   1780.43 o 
  -8   0   4    24781.97    27041.15    727.35 o 
  -6   0   4     9397.72    10324.64    278.41 o 
  -4   0   4     9800.85    10007.61    155.78 o 
  -2   0   4     1331.41     1265.92     44.87 o 
   0   0   4   258170.77   251882.58   4338.46 o 
   2   0   4    29911.21    33608.60   1043.92 o 
   4   0   4    12186.29    12580.59    199.97 o 
   6   0   4     7502.86     7567.90    129.47 o 
   8   0   4      987.12      828.93     37.07 o 
  10   0   4     2364.29     2224.19     58.22 o 
  12   0   4    48572.15    48343.94   1422.46 o 
  14   0   4     2695.24     2657.24     68.09 o 
  16   0   4     9997.98     9862.61    297.98 o 
  18   0   4    10111.80     9688.01    175.36 o 
  20   0   4      462.93      344.62     51.37 o 
  22   0   4    63695.34    62449.47    949.49 o 
  24   0   4      553.22      606.46     43.84 o 
  26   0   4       18.46       18.35     25.65 o 
  28   0   4       81.76       67.84     44.93 o 
  30   0   4       94.31        9.69     48.98 o 
  32   0   4      139.19      181.64     52.56 o 
  34   0   4     2516.57     2610.38    131.89 o 
  36   0   4     2084.45     2023.99    120.58 o 
  38   0   4      313.19      285.21     68.98 o 
 -45   1   4     1047.12     1032.74     65.70 o 
 -43   1   4     4037.08     4135.85    121.39 o 
 -41   1   4       70.46       67.28     38.81 o 
 -39   1   4     2296.20     2392.29    124.92 o 
 -37   1   4     2336.03     2521.17     87.88 o 
 -35   1   4     7829.98     7512.83    165.86 o 
 -33   1   4      951.55     1098.48     47.95 o 
 -31   1   4     2491.70     2509.78     67.44 o 
 -29   1   4     1554.51     1570.60     50.92 o 
 -27   1   4     3751.85     3692.57     76.35 o 
 -25   1   4    11212.13    11195.67    186.88 o 
 -23   1   4     5434.80     5600.54     94.91 o 
 -21   1   4     5280.17     5101.87     88.72 o 
 -19   1   4     4147.51     3640.13     60.35 o 
 -17   1   4      802.83      752.09     20.36 o 
 -15   1   4     8959.92     8107.35    107.83 o 
 -13   1   4       11.88      -13.08     13.68 o 
 -11   1   4     9516.77     9165.91    121.74 o 
  -9   1   4     3726.96     3877.25     49.75 o 
  -7   1   4    13513.23    13732.21    147.35 o 
  -5   1   4    45212.14    43022.55    366.97 o 
  -3   1   4    87769.02    90209.09    841.68 o 
  -1   1   4     8560.10     8866.54     99.34 o 
   1   1   4    15617.46    15355.63    149.75 o 
   3   1   4    23742.48    24669.11    248.65 o 
   5   1   4     3979.15     3175.64     46.11 o 
   7   1   4    40013.62    39541.42    421.40 o 
   9   1   4    11412.80    10752.51    114.03 o 
  11   1   4     1006.93      936.45     25.28 o 
  13   1   4    21829.54    21575.85    401.28 o 
  15   1   4     4021.16     3773.54     61.06 o 
  17   1   4    54635.36    53182.36   1163.99 o 
  19   1   4     4467.95     4544.91     70.99 o 
  21   1   4    11859.73    11363.03    141.78 o 
  23   1   4     8274.98     7732.44     95.63 o 
  25   1   4     1326.14     1301.14     37.52 o 
  27   1   4     3677.78     3626.90     67.13 o 
  29   1   4      585.19      626.10     48.66 o 
  31   1   4       42.67        8.17     79.15 o 
  33   1   4      106.25       90.47     40.75 o 
  35   1   4      497.88      427.33     49.34 o 
  37   1   4      620.33      570.56     55.64 o 
  39   1   4      610.02      565.12     56.31 o 
 -44   2   4     1643.84     1535.97     61.48 o 
 -42   2   4     1408.11     1341.51     70.82 o 
 -40   2   4     1853.82     1802.02    111.91 o 
 -38   2   4     2556.65     2480.81     90.11 o 
 -36   2   4      330.38      376.77     43.97 o 
 -34   2   4     1932.78     1871.88     57.94 o 
 -32   2   4     7388.59     7666.49    143.44 o 
 -30   2   4     4347.96     4290.80     86.95 o 
 -28   2   4     8350.14     8575.44    137.22 o 
 -26   2   4      977.42      933.78     41.84 o 
 -24   2   4    10415.65    10796.15    160.42 o 
 -22   2   4     1132.97     1124.22     42.13 o 
 -20   2   4    19115.73    18140.72    203.35 o 
 -18   2   4      143.71      147.10     13.30 o 
 -16   2   4     6503.85     5937.56     65.14 o 
 -14   2   4     8676.78     9273.93    107.78 o 
 -12   2   4    20836.89    21973.56    307.46 o 
 -10   2   4    32096.82    29610.34    292.34 o 
  -8   2   4    14634.41    13986.39    164.21 o 
  -6   2   4    13727.67    13353.88    129.93 o 
  -4   2   4       98.89       97.93     10.78 o 
  -2   2   4    14878.55    15464.10    166.64 o 
   0   2   4    39006.52    38933.23    362.15 o 
   2   2   4    41287.55    39763.15    429.26 o 
   4   2   4    29450.48    30481.24    374.99 o 
   6   2   4    34270.98    36375.11    344.16 o 
   8   2   4    15363.41    15466.93    154.07 o 
  10   2   4     2543.41     2110.86     33.47 o 
  12   2   4    19319.81    18914.50    188.05 o 
  14   2   4     6544.64     6349.15     76.29 o 
  16   2   4      111.28       49.68     16.67 o 
  18   2   4     9983.93     9880.99    169.28 o 
  20   2   4      637.36      629.27     27.54 o 
  22   2   4    11388.39    11056.40    149.73 o 
  24   2   4      272.67      305.46     25.93 o 
  26   2   4       64.48       47.35     22.53 o 
  28   2   4     1781.16     1736.70     85.08 o 
  30   2   4      195.29      222.16     41.72 o 
  32   2   4     3016.54     2908.86     84.19 o 
  34   2   4       15.10       -8.55     37.91 o 
  36   2   4      487.38      556.64     53.87 o 
  38   2   4      238.43      259.54     47.45 o 
 -45   3   4      226.92      216.57     46.16 o 
 -43   3   4      996.35     1097.15     68.11 o 
 -41   3   4      197.65      175.67     41.53 o 
 -39   3   4      418.55      461.60     40.48 o 
 -37   3   4       34.45      -19.22     35.64 o 
 -35   3   4     1059.71     1117.57     64.24 o 
 -33   3   4     1457.95     1476.35     53.92 o 
 -31   3   4        9.42       33.86     27.27 o 
 -29   3   4    14671.75    14744.69    214.95 o 
 -27   3   4     3963.69     3856.01     79.42 o 
 -25   3   4    17039.92    16680.68    233.88 o 
 -23   3   4      833.64      838.51     28.69 o 
 -21   3   4     2057.41     1903.63     41.56 o 
 -19   3   4       43.40       59.79     10.95 o 
 -17   3   4     3617.12     3828.02     56.57 o 
 -15   3   4    80503.77    84514.22   1237.95 o 
 -13   3   4      139.67      107.99     10.66 o 
 -11   3   4   112417.38   119156.50   1395.38 o 
  -9   3   4     1975.54     2155.30     33.80 o 
  -7   3   4      389.48      318.86     14.70 o 
  -5   3   4    20225.18    19760.76    211.86 o 
  -3   3   4       37.76       96.79     18.45 o 
  -1   3   4    17860.34    18703.18    202.07 o 
   1   3   4       86.39      127.20     11.84 o 
   3   3   4    70382.70    73012.92    679.78 o 
   5   3   4    14566.98    14236.83    130.11 o 
   7   3   4    45332.25    43841.03    409.50 o 
   9   3   4     1056.68      951.34     35.46 o 
  11   3   4     1742.28     2067.18     35.48 o 
  13   3   4     1963.25     1605.55     31.61 o 
  15   3   4     6502.99     6183.75     74.71 o 
  17   3   4     5695.45     5452.47     80.01 o 
  19   3   4       22.77        1.50     17.83 o 
  21   3   4      267.22      228.63     23.41 o 
  23   3   4     1859.48     1797.59     46.10 o 
  25   3   4      681.25      691.91     32.91 o 
  27   3   4     8548.44     8620.08    139.31 o 
  29   3   4        0.70      -35.18     23.45 o 
  31   3   4     1334.90     1443.98     74.10 o 
  33   3   4      302.07      349.60     41.57 o 
  35   3   4      247.02      208.78     35.10 o 
  37   3   4     2949.08     3019.80    103.64 o 
 -44   4   4       39.83       33.77     64.68 o 
 -42   4   4     1958.75     1960.70     83.14 o 
 -40   4   4      673.31      570.69     53.20 o 
 -38   4   4      409.08      486.88     48.36 o 
 -36   4   4     1440.09     1339.96     92.26 o 
 -34   4   4      392.52      248.71     32.03 o 
 -32   4   4     1010.82     1036.32     40.20 o 
 -30   4   4     1205.72     1585.35     47.60 o 
 -28   4   4     2841.42     2970.63     70.05 o 
 -26   4   4     2378.22     2344.21     59.87 o 
 -24   4   4      353.41      301.86     21.49 o 
 -22   4   4      234.43      296.62     31.14 o 
 -20   4   4     9551.91     9352.13    142.09 o 
 -18   4   4     1318.26     1353.50     28.21 o 
 -16   4   4     4557.81     3891.91     54.94 o 
 -14   4   4     8610.86    10174.02    150.59 o 
 -12   4   4     3224.06     3769.61     58.39 o 
 -10   4   4    41950.77    41682.87    386.34 o 
  -8   4   4      192.85      310.12     13.32 o 
  -6   4   4     3860.44     3790.26     52.50 o 
  -4   4   4     8685.36     8623.68    102.20 o 
  -2   4   4     8831.53     8386.76    100.16 o 
   0   4   4    21729.25    21743.62    234.39 o 
   2   4   4    39478.08    39464.78    373.83 o 
   4   4   4       77.49       61.93     10.43 o 
   6   4   4    12068.79    12479.01    117.68 o 
   8   4   4     6947.80     8267.68     83.08 o 
  10   4   4    14238.23    14001.13    144.95 o 
  12   4   4    11543.63    11120.94    143.90 o 
  14   4   4       12.92        9.93     13.74 o 
  16   4   4     3829.91     3911.44     56.11 o 
  18   4   4     2115.52     2034.98     47.04 o 
  20   4   4       26.57       31.15     24.68 o 
  22   4   4     4118.47     4271.99     72.90 o 
  24   4   4      989.00      944.85     36.86 o 
  26   4   4      702.07      698.10     41.23 o 
  28   4   4     2524.23     2358.53     68.45 o 
  30   4   4      380.84      358.85     83.47 o 
  32   4   4     4675.99     4644.18    127.99 o 
  34   4   4      734.47      712.04     59.50 o 
  36   4   4     1753.12     1764.98     67.95 o 
  38   4   4      248.38      278.96     49.14 o 
 -43   5   4      149.12      142.13     67.43 o 
 -41   5   4      427.18      489.83    134.32 o 
 -39   5   4        3.28        1.25     38.26 o 
 -37   5   4      330.91      455.33     93.09 o 
 -35   5   4      648.26      587.61     52.60 o 
 -33   5   4      297.96      342.48     54.35 o 
 -31   5   4      129.51       95.87     45.93 o 
 -29   5   4     2332.24     2403.92     65.40 o 
 -27   5   4      572.44      404.36     32.40 o 
 -25   5   4     1973.27     2106.34     53.65 o 
 -23   5   4      529.20      465.54     26.90 o 
 -21   5   4     3243.78     3235.39     84.65 o 
 -19   5   4     1210.54     1386.22     30.98 o 
 -17   5   4      761.44      969.72     26.79 o 
 -15   5   4     9615.66     9278.66    119.01 o 
 -13   5   4     1366.70     1355.63     27.57 o 
 -11   5   4     5970.84     6085.18     87.99 o 
  -9   5   4    11177.82    11789.81    135.22 o 
  -7   5   4       76.79      144.53      9.52 o 
  -5   5   4     5040.85     4323.91     60.14 o 
  -3   5   4      452.68      632.02     23.56 o 
  -1   5   4      602.04      551.93     17.01 o 
   3   5   4     3781.71     3752.52     47.79 o 
   5   5   4     2620.70     2257.32     34.02 o 
   7   5   4    21126.43    20456.27    187.02 o 
   9   5   4       26.57        6.21     11.89 o 
  11   5   4       31.12      -19.88     13.26 o 
  13   5   4      341.32      317.30     19.47 o 
  15   5   4        0.86      -11.10     15.37 o 
  17   5   4     3807.79     4126.25     60.92 o 
  19   5   4      571.79      643.10     30.56 o 
  21   5   4     1095.92      915.95     36.30 o 
  23   5   4       41.97       62.14     25.72 o 
  25   5   4      745.22      686.31     54.72 o 
  27   5   4      817.30      969.31     45.82 o 
  29   5   4      203.84      180.51     31.64 o 
  31   5   4      758.51      960.15     63.28 o 
  33   5   4      219.73      249.81     74.81 o 
  35   5   4      588.78      612.06     57.40 o 
  37   5   4      287.23      291.00     57.31 o 
 -42   6   4      313.88      319.56     72.94 o 
 -40   6   4       37.31      -40.80     56.40 o 
 -38   6   4     1027.83      868.90     85.43 o 
 -36   6   4       50.28      121.44     62.53 o 
 -34   6   4      295.00      256.45     42.43 o 
 -32   6   4        0.73      -31.14     50.36 o 
 -30   6   4      332.23      408.11     46.98 o 
 -28   6   4      568.08      604.56     50.07 o 
 -26   6   4      441.35      423.72     27.43 o 
 -24   6   4      261.72      287.92     23.95 o 
 -22   6   4      284.60      369.36     24.34 o 
 -20   6   4     4383.52     4600.16     70.94 o 
 -18   6   4     3774.09     4165.60     57.88 o 
 -16   6   4     1015.88      887.61     34.61 o 
 -14   6   4       40.12       56.24     14.78 o 
 -12   6   4       40.57       33.52     15.70 o 
 -10   6   4    10160.82     9829.75    118.77 o 
  -8   6   4      115.90      111.68     15.84 o 
  -6   6   4     3872.28     4064.67     51.30 o 
  -4   6   4       11.02        5.59      9.72 o 
  -2   6   4     2446.51     2529.78     49.56 o 
   0   6   4      788.33      768.67     22.75 o 
   2   6   4     2498.24     2776.17     39.13 o 
   4   6   4      104.16      128.23     13.67 o 
   6   6   4     3143.39     3283.25     44.75 o 
   8   6   4     1063.53     1002.26     27.27 o 
  10   6   4      999.53     1034.95     30.72 o 
  12   6   4     2906.75     3058.96     65.95 o 
  14   6   4      156.71      173.76     18.96 o 
  16   6   4      604.43      618.54     26.42 o 
  18   6   4        9.52      -19.85     20.27 o 
  20   6   4     1174.39     1155.13     41.93 o 
  22   6   4        4.21       17.56     22.60 o 
  24   6   4      475.02      517.08     32.87 o 
  26   6   4        3.98       24.37     29.23 o 
  28   6   4      252.65      280.20     34.84 o 
  30   6   4      631.67      722.79     48.44 o 
  32   6   4      520.18      554.56     54.82 o 
  34   6   4     1539.44     1646.02     79.89 o 
  36   6   4       25.33       16.31     40.11 o 
 -39   7   4       11.28       34.58     53.24 o 
 -37   7   4      260.70      268.11     71.35 o 
 -35   7   4      122.61      188.38     67.18 o 
 -33   7   4      291.93      333.54    103.11 o 
 -31   7   4      760.21      565.65     53.76 o 
 -29   7   4      332.24      374.32     45.61 o 
 -27   7   4      148.57       67.69     37.68 o 
 -25   7   4      248.18      375.19     48.21 o 
 -23   7   4       10.17       12.65     23.70 o 
 -21   7   4      388.04      316.81     29.88 o 
 -19   7   4      797.23      765.77     32.24 o 
 -17   7   4       15.96       16.77     18.70 o 
 -15   7   4       86.77       49.85     23.48 o 
 -13   7   4     1068.08     1207.80     36.56 o 
 -11   7   4      422.76      406.96     27.89 o 
  -9   7   4      284.99      332.83     22.19 o 
  -7   7   4      478.26      460.12     23.71 o 
  -5   7   4      254.66      236.03     20.34 o 
  -3   7   4      365.96      408.85     20.53 o 
  -1   7   4      285.48      317.60     22.75 o 
   1   7   4      718.60      717.80     28.34 o 
   3   7   4      496.89      533.53     23.69 o 
   5   7   4     9337.74     9770.57    101.28 o 
   7   7   4      652.18      662.10     23.59 o 
   9   7   4     1450.26     1485.71     33.41 o 
  11   7   4      526.47      502.18     24.65 o 
  13   7   4       44.79       22.23     27.55 o 
  15   7   4      659.69      676.74     27.66 o 
  17   7   4     2172.81     2352.34     48.54 o 
  19   7   4     1065.48     1177.99     42.89 o 
  21   7   4     1882.51     1844.01     52.38 o 
  23   7   4       12.99       27.02     24.53 o 
  25   7   4       25.40       40.89     28.45 o 
  27   7   4      441.36      485.12     59.59 o 
  29   7   4      225.82      185.69     44.41 o 
  31   7   4      187.74      194.76     96.63 o 
  33   7   4        0.65       24.46     39.97 o 
 -38   8   4       10.13       45.31     62.86 o 
 -36   8   4       92.88       91.43     57.00 o 
 -34   8   4      378.18      443.87     61.67 o 
 -32   8   4      277.20      300.41     48.33 o 
 -30   8   4     2188.99     2303.20     88.15 o 
 -28   8   4       53.64       56.47     37.91 o 
 -26   8   4      338.37      262.38     31.74 o 
 -24   8   4      635.54      649.75     38.69 o 
 -22   8   4       78.80       92.72     27.30 o 
 -20   8   4      301.76      275.65     36.60 o 
 -18   8   4     3554.31     3462.54     65.35 o 
 -16   8   4      818.50      858.54     33.33 o 
 -14   8   4      249.93      230.00     23.90 o 
 -12   8   4     2969.96     3020.28     57.46 o 
 -10   8   4      426.71      409.90     25.51 o 
  -8   8   4     5444.72     5555.55     82.89 o 
  -6   8   4        1.13      -21.15     18.11 o 
  -4   8   4       99.88       91.22     20.11 o 
  -2   8   4     2258.47     2174.18     48.95 o 
   0   8   4     1525.07     1677.27     47.98 o 
   2   8   4       25.02      -17.66     17.23 o 
   4   8   4     2401.36     2402.55     47.47 o 
   6   8   4     8459.37     8618.14    105.20 o 
   8   8   4      233.28      159.86     21.94 o 
  10   8   4     1821.09     1792.14     48.39 o 
  12   8   4      908.71      860.83     35.12 o 
  14   8   4     1056.78     1035.80     39.82 o 
  16   8   4     2155.61     2084.63     54.09 o 
  18   8   4     1143.72     1179.82     44.33 o 
  20   8   4      175.74      186.60     49.09 o 
  22   8   4      271.17      371.55     39.17 o 
  24   8   4      102.95       84.73     41.14 o 
  26   8   4        0.54       31.34     38.31 o 
  28   8   4        1.25       27.76     42.29 o 
  30   8   4        1.32      -55.65     41.57 o 
  32   8   4        9.02      -47.86     58.55 o 
 -37   9   4       17.09       36.99     60.33 o 
 -35   9   4      303.91      330.04     72.84 o 
 -33   9   4      194.86      247.74     48.67 o 
 -31   9   4      163.31       74.22     43.02 o 
 -29   9   4        7.80       -7.49     39.26 o 
 -27   9   4      105.82      105.47     31.33 o 
 -25   9   4        4.45       29.98     28.54 o 
 -23   9   4       93.19       91.13     29.14 o 
 -21   9   4     2210.60     2351.30     65.83 o 
 -19   9   4        0.96       -4.95     26.34 o 
 -17   9   4      120.27       89.84     22.41 o 
 -15   9   4      928.18     1043.74     42.31 o 
 -13   9   4      278.57      277.33     25.47 o 
 -11   9   4     4487.54     4380.92     86.13 o 
  -9   9   4       57.03       75.31     21.56 o 
  -7   9   4     1304.33     1150.37     39.94 o 
  -5   9   4      333.33      305.78     25.49 o 
  -3   9   4      664.40      658.80     28.16 o 
  -1   9   4      654.11      723.34     32.77 o 
   1   9   4      364.29      277.65     26.35 o 
   3   9   4       18.61       22.06     20.34 o 
   5   9   4      816.65      830.48     32.69 o 
   7   9   4     3241.33     3083.15     57.86 o 
   9   9   4       70.71       54.65     28.86 o 
  11   9   4     1469.50     1431.92     67.35 o 
  13   9   4     2403.24     2474.50     59.07 o 
  15   9   4      587.44      600.83     35.65 o 
  17   9   4     1130.40     1128.93     44.29 o 
  19   9   4      866.32      892.56     60.46 o 
  21   9   4        3.15        3.36     31.61 o 
  23   9   4       75.26      124.62     41.41 o 
  25   9   4      171.23      145.81     43.00 o 
  27   9   4        3.25      -15.65     69.43 o 
  29   9   4        4.88      -54.87     36.58 o 
 -34  10   4      499.84      385.26     73.27 o 
 -32  10   4        4.21       -4.12     41.34 o 
 -30  10   4      139.29      157.36     58.88 o 
 -28  10   4      604.07      609.29     56.84 o 
 -26  10   4      413.63      527.93     39.37 o 
 -24  10   4      229.40      200.99     34.16 o 
 -22  10   4      115.17      116.13     31.64 o 
 -20  10   4     2532.84     2511.05     70.71 o 
 -18  10   4      660.81      767.91     44.20 o 
 -16  10   4      524.95      514.73     31.84 o 
 -14  10   4       61.10       29.14     23.26 o 
 -12  10   4       67.63       42.41     23.27 o 
 -10  10   4     1116.59     1059.80     40.91 o 
  -8  10   4     1524.86     1523.47     46.37 o 
  -6  10   4      914.86      985.87     38.20 o 
  -4  10   4      555.76      603.85     29.54 o 
  -2  10   4     1067.09      896.45     37.72 o 
   0  10   4     1586.63     1543.85     47.14 o 
   2  10   4      808.78      639.11     34.57 o 
   4  10   4      423.48      514.82     31.95 o 
   6  10   4      461.24      384.79     27.67 o 
   8  10   4       58.05       38.37     23.16 o 
  10  10   4      897.53      850.67     39.58 o 
  12  10   4     1481.84     1520.02     50.77 o 
  14  10   4      311.06      287.48     31.28 o 
  16  10   4      593.94      642.44     37.24 o 
  18  10   4      893.57     1164.16     46.16 o 
  20  10   4       64.78       34.72     34.33 o 
  22  10   4     2086.72     2228.14    116.82 o 
  24  10   4      537.18      492.59     71.45 o 
  26  10   4      427.25      369.00     64.89 o 
  28  10   4        3.59      -59.45     41.33 o 
 -31  11   4       50.56       69.28     43.14 o 
 -29  11   4      461.28      484.32    107.83 o 
 -27  11   4      428.12      425.51     40.05 o 
 -25  11   4      749.08      883.16    104.78 o 
 -23  11   4      114.42      138.41     33.20 o 
 -21  11   4     2417.10     2516.48     72.92 o 
 -19  11   4     1108.26     1178.58     53.53 o 
 -17  11   4      471.77      538.47     37.99 o 
 -15  11   4     1194.84     1209.29     44.82 o 
 -13  11   4       12.63       -2.91     24.76 o 
 -11  11   4      574.88      669.49     41.77 o 
  -9  11   4      130.66      112.75     28.03 o 
  -7  11   4     1114.57     1079.93     46.46 o 
  -5  11   4     1632.66     1679.38     45.87 o 
  -3  11   4      598.72      586.86     35.13 o 
  -1  11   4     1881.92     1797.56     64.60 o 
   1  11   4      714.84      730.25     91.41 o 
   3  11   4      333.57      502.83     39.77 o 
   5  11   4     2448.43     2317.61     70.94 o 
   7  11   4      590.85      604.39     37.27 o 
   9  11   4      420.91      480.59     41.03 o 
  11  11   4      438.16      471.67     87.82 o 
  13  11   4     1027.31     1077.81     51.96 o 
  15  11   4       10.75       64.88     34.20 o 
  17  11   4     1741.31     1842.65     67.34 o 
  19  11   4      173.60      184.68     67.35 o 
  21  11   4     1507.45     1645.27     80.25 o 
  23  11   4       13.10      -13.17     50.45 o 
  25  11   4      167.43      271.93     63.29 o 
 -28  12   4       46.52       43.37     63.25 o 
 -26  12   4      185.86      298.15     90.90 o 
 -24  12   4      563.04      587.94     55.47 o 
 -22  12   4        0.23      -51.04     36.67 o 
 -20  12   4     1958.30     1993.59    135.92 o 
 -18  12   4      135.42      100.98     43.86 o 
 -16  12   4      681.71      718.47     45.81 o 
 -14  12   4     1534.56     1644.95     62.06 o 
 -12  12   4     1291.26     1423.81     83.85 o 
 -10  12   4     2419.05     2495.08     71.72 o 
  -8  12   4      898.10      797.02     46.40 o 
  -6  12   4     2523.66     2403.41     73.49 o 
  -4  12   4      280.66      297.41     38.32 o 
  -2  12   4     1998.25     1937.91     67.86 o 
   0  12   4     1674.00     1834.09    121.86 o 
   2  12   4      516.17      448.70     42.83 o 
   4  12   4      384.15      355.96     39.30 o 
   6  12   4       30.69       78.17     32.83 o 
   8  12   4      261.17      217.48     78.86 o 
  10  12   4      535.76      544.39     43.84 o 
  12  12   4     1042.20     1051.17     87.83 o 
  14  12   4      996.57     1071.13     63.87 o 
  16  12   4      206.04      170.43     35.81 o 
  18  12   4      798.47      830.79     63.55 o 
  20  12   4      116.68       79.50     45.77 o 
 -23  13   4       11.07      -23.08     39.37 o 
 -21  13   4      571.92      585.51     55.81 o 
 -19  13   4     1051.07      995.27     66.43 o 
 -17  13   4      364.89      301.88     51.42 o 
 -15  13   4     3244.36     3069.16    113.01 o 
 -13  13   4      114.37      178.91     37.47 o 
 -11  13   4     2600.32     2298.96     72.08 o 
  -9  13   4       43.89       43.40     44.09 o 
  -7  13   4      572.64      544.85     38.48 o 
  -5  13   4     1911.98     1988.64     85.95 o 
  -3  13   4      459.17      526.80     46.48 o 
  -1  13   4     1012.27      963.89     53.10 o 
   1  13   4       27.08       64.07     47.69 o 
   3  13   4      226.72      235.32     37.50 o 
   5  13   4      368.36      411.74     52.39 o 
   7  13   4      520.87      544.74     53.36 o 
   9  13   4      591.26      727.60     60.13 o 
  11  13   4      149.20       53.27     42.92 o 
  13  13   4     1316.80     1336.55     73.09 o 
  15  13   4      141.85       71.90     43.13 o 
  17  13   4     1033.66     1102.26     93.68 o 
 -16  14   4     1470.12     1476.65    242.65 o 
 -14  14   4      937.08      937.37     54.32 o 
 -12  14   4      730.07      782.94     43.89 o 
 -10  14   4     3794.26     3773.28     83.73 o 
  -8  14   4      181.29      134.69     38.45 o 
  -6  14   4      777.66      723.90     50.32 o 
  -4  14   4        1.15        6.33     36.41 o 
  -2  14   4      252.51      350.63     51.08 o 
   0  14   4     1957.46     1996.26     73.67 o 
   2  14   4      133.91      102.72     37.78 o 
   4  14   4      178.11      176.47     48.64 o 
   6  14   4       45.89      102.55     43.30 o 
   8  14   4       19.57       -2.56     39.84 o 
  10  14   4       11.46       21.87     41.62 o 
 -45   1   5      453.08      550.94     54.70 o 
 -43   1   5        0.42        3.35     39.01 o 
 -41   1   5      343.04      356.95    100.50 o 
 -39   1   5       16.08      -14.89     36.15 o 
 -37   1   5       89.69       37.62     61.02 o 
 -35   1   5      294.51      356.97     34.33 o 
 -33   1   5       44.62       42.18     26.34 o 
 -31   1   5     1084.69     1134.52     47.78 o 
 -29   1   5     2854.11     2899.49     69.39 o 
 -27   1   5     2368.88     2367.80     64.98 o 
 -25   1   5       44.70       61.99     22.52 o 
 -23   1   5      811.64      778.63     34.72 o 
 -21   1   5     3085.64     3006.54     45.37 o 
 -19   1   5      537.49      474.35     18.57 o 
 -17   1   5     4284.03     4998.24     74.70 o 
 -15   1   5     4691.07     4864.30     71.81 o 
 -13   1   5       74.15       56.74     15.69 o 
 -11   1   5      199.58      144.43      8.99 o 
  -9   1   5      599.35      505.68     15.52 o 
  -7   1   5      427.34      446.83     15.84 o 
  -5   1   5     3301.87     3347.40     44.09 o 
  -3   1   5    25646.13    25941.23    248.06 o 
  -1   1   5       78.67       48.94      9.19 o 
   1   1   5      221.99      214.32     14.21 o 
   3   1   5     5452.85     5324.56    114.68 o 
   5   1   5    52607.80    54829.69    518.45 o 
   7   1   5        9.62        5.56     13.74 o 
   9   1   5     1788.60     1767.25     37.73 o 
  11   1   5     2900.57     2950.47     50.74 o 
  13   1   5        0.33        4.54     14.89 o 
  15   1   5       13.15        3.36     17.45 o 
  17   1   5     2197.96     2242.25     57.76 o 
  19   1   5     3264.45     3190.10     51.96 o 
  21   1   5     1410.17     1421.41     45.10 o 
  23   1   5      787.96      751.71     51.47 o 
  25   1   5     4141.56     4065.00     72.46 o 
  27   1   5       94.92       66.01     29.04 o 
  29   1   5      142.07      129.97     27.97 o 
  31   1   5       43.40      -36.83     35.45 o 
  33   1   5      526.80      505.73     61.42 o 
  35   1   5      333.87      356.10     58.27 o 
  37   1   5       81.80      -36.38     39.95 o 
 -44   2   5       70.15       74.27     39.12 o 
 -42   2   5      190.39      229.20     45.25 o 
 -40   2   5      483.43      474.34     87.62 o 
 -38   2   5       47.14      -55.32     45.74 o 
 -36   2   5       21.74       41.25     28.87 o 
 -34   2   5     1734.67     1679.69     55.80 o 
 -32   2   5     2404.22     2418.87     83.48 o 
 -30   2   5     9675.63     9670.10    153.60 o 
 -28   2   5     7784.47     8096.36    132.08 o 
 -26   2   5      564.51      640.01     46.82 o 
 -24   2   5      705.72      687.55     32.68 o 
 -22   2   5     3301.70     3446.15     59.90 o 
 -20   2   5     1648.25     1772.22     34.10 o 
 -18   2   5       73.69      172.93     13.47 o 
 -16   2   5       66.65       54.89     11.64 o 
 -14   2   5     3053.68     3332.51     40.79 o 
 -12   2   5     2125.57     1905.90     37.31 o 
 -10   2   5     7925.68     9223.88    103.59 o 
  -8   2   5    87268.09    86482.20    757.28 o 
  -6   2   5    17830.84    17247.20    205.35 o 
  -4   2   5      204.58      260.34     10.69 o 
  -2   2   5    18725.10    18652.50    178.58 o 
   0   2   5     3956.35     3575.32     47.15 o 
   2   2   5    54158.51    54451.57    505.04 o 
   4   2   5    59738.76    63700.18   1039.02 o 
   6   2   5     9635.68     9860.85    109.60 o 
   8   2   5    21181.04    22180.37    241.16 o 
  10   2   5     7140.95     7551.02     85.86 o 
  12   2   5      284.37      476.10     19.51 o 
  14   2   5     1613.88     1675.53     63.22 o 
  16   2   5     3628.19     3729.77     62.99 o 
  18   2   5      783.16      800.21     41.39 o 
  20   2   5     1661.87     1574.23     39.40 o 
  22   2   5     2011.21     1977.45     43.92 o 
  24   2   5     3533.25     3327.92     57.89 o 
  26   2   5     1264.26     1226.25     41.84 o 
  28   2   5      371.07      409.08     34.54 o 
  30   2   5       44.59       34.32     35.42 o 
  32   2   5       12.75      -16.18     37.70 o 
  34   2   5       34.53       31.54     39.52 o 
  36   2   5      166.38      203.82     68.04 o 
  38   2   5       71.22        7.19     40.96 o 
 -45   3   5      432.36      569.78     72.68 o 
 -43   3   5      182.70      124.36     33.66 o 
 -41   3   5        3.26      -11.38     38.05 o 
 -39   3   5       39.91       21.61     37.20 o 
 -37   3   5       19.68      -24.30     32.66 o 
 -35   3   5     1238.82     1171.66     50.32 o 
 -33   3   5       26.80       -2.87     27.17 o 
 -31   3   5      322.46      322.94     32.68 o 
 -29   3   5       67.70      104.00     40.78 o 
 -27   3   5      627.54      579.49     38.78 o 
 -25   3   5     1574.12     1356.44     45.92 o 
 -23   3   5     1574.37     1609.35     36.58 o 
 -21   3   5     1609.89     1518.02     34.01 o 
 -19   3   5       47.52       38.98     12.80 o 
 -17   3   5    13339.22    13925.34    212.53 o 
 -15   3   5     8250.08     8572.87    149.70 o 
 -13   3   5    63085.17    66172.09    659.88 o 
 -11   3   5     4792.96     5685.51     97.86 o 
  -9   3   5    10170.46    11511.30    156.13 o 
  -7   3   5     2337.77     2152.08     35.70 o 
  -5   3   5     1292.85     1061.39     25.78 o 
  -3   3   5    33184.68    31321.62    331.06 o 
  -1   3   5     4272.97     4370.20     55.77 o 
   1   3   5     9087.97    10349.51    134.44 o 
   3   3   5    28177.96    28785.53    460.55 o 
   5   3   5    45159.18    49607.61    501.83 o 
   7   3   5    23745.05    23827.99    232.46 o 
   9   3   5      459.14      538.51     22.90 o 
  11   3   5     1908.39     1904.22     33.76 o 
  13   3   5      593.21      769.96     24.45 o 
  15   3   5     4154.43     3955.74     64.62 o 
  17   3   5      139.87      131.43     24.98 o 
  19   3   5    20584.46    20124.55    233.92 o 
  21   3   5     2986.32     2968.73     59.86 o 
  23   3   5       24.39       16.29     21.36 o 
  25   3   5     2824.12     2792.56     59.41 o 
  27   3   5      209.91      182.08     26.70 o 
  29   3   5     2551.78     2477.86     59.63 o 
  31   3   5       70.71       16.55     44.75 o 
  33   3   5        0.90      -21.86     39.26 o 
  35   3   5      968.48     1007.84     66.44 o 
  37   3   5      181.68      167.80     46.60 o 
 -44   4   5      264.41      298.66     55.47 o 
 -42   4   5      115.69       86.01     40.37 o 
 -40   4   5     1858.46     2033.02     81.32 o 
 -38   4   5      324.55      334.37     45.31 o 
 -36   4   5      169.11      133.61     26.53 o 
 -34   4   5      803.34      862.90     73.18 o 
 -32   4   5        6.45        1.62     34.39 o 
 -30   4   5     6477.91     7028.08    160.71 o 
 -28   4   5     3419.39     3282.66     73.88 o 
 -26   4   5      107.95      199.50     27.85 o 
 -24   4   5      612.53      600.67     25.60 o 
 -22   4   5     1479.20     1456.50     41.25 o 
 -20   4   5     4082.84     4084.59     62.33 o 
 -18   4   5     7650.51     7081.64    139.63 o 
 -16   4   5     2318.53     2602.68     38.90 o 
 -14   4   5       42.76       79.49     11.64 o 
 -12   4   5     8855.73     9034.03    145.99 o 
 -10   4   5     3443.44     3077.50     41.94 o 
  -8   4   5    45475.47    44804.10    468.97 o 
  -6   4   5      804.81      818.68     29.40 o 
  -4   4   5      505.11      486.08     19.10 o 
  -2   4   5     9937.62     9698.16    131.14 o 
   0   4   5        1.59        3.93      9.05 o 
   2   4   5     3134.09     2514.47     37.95 o 
   4   4   5     3703.26     4504.32     55.94 o 
   6   4   5     2073.59     2505.18     38.81 o 
   8   4   5    16694.59    17240.09    159.09 o 
  10   4   5     3837.24     3607.77     50.74 o 
  12   4   5     2202.14     2049.57     51.10 o 
  14   4   5     4958.39     4654.64     72.14 o 
  16   4   5       19.57      -17.18     18.07 o 
  18   4   5      754.22      776.85     32.63 o 
  20   4   5      653.99      670.38     32.12 o 
  22   4   5      505.47      484.36     29.43 o 
  24   4   5      301.21      302.25     27.46 o 
  26   4   5     2027.26     2010.87     88.82 o 
  28   4   5      573.52      566.99     49.73 o 
  30   4   5     1471.84     1543.09     58.10 o 
  32   4   5       34.48       13.37     32.66 o 
  34   4   5     2038.75     2072.86     89.26 o 
  36   4   5      416.31      408.96     52.62 o 
 -43   5   5      124.21      125.45     63.38 o 
 -41   5   5      238.22      101.56     62.03 o 
 -39   5   5      255.63      268.21     68.34 o 
 -37   5   5        3.56      -16.59     54.36 o 
 -35   5   5     2815.18     2668.60    120.68 o 
 -33   5   5       21.56       40.34     30.09 o 
 -31   5   5     6809.52     6506.05    177.32 o 
 -29   5   5       78.74      108.38     48.35 o 
 -27   5   5     1764.96     1797.51     55.95 o 
 -25   5   5     4776.78     4967.81     92.17 o 
 -23   5   5     4523.26     4371.64     68.26 o 
 -21   5   5       41.75       35.47     17.45 o 
 -19   5   5      486.69      520.06     22.29 o 
 -17   5   5     1108.12      954.66     25.08 o 
 -15   5   5     7206.66     7049.15     78.71 o 
 -13   5   5    32526.56    30770.96    291.50 o 
 -11   5   5     2792.49     2659.96     45.23 o 
  -9   5   5     3995.91     4202.98     60.10 o 
  -7   5   5    16084.22    15690.39    177.49 o 
  -5   5   5     2814.51     2971.65     60.78 o 
  -3   5   5    37068.70    38067.38    404.41 o 
  -1   5   5      466.56      403.78     23.87 o 
   1   5   5    10046.99    10618.06    112.30 o 
   3   5   5      112.10       73.74     12.24 o 
   5   5   5      383.42      354.52     17.16 o 
   7   5   5    24304.02    23091.31    343.01 o 
   9   5   5     3151.73     2986.99     42.34 o 
  11   5   5     1966.81     1933.40     45.91 o 
  13   5   5      305.49      292.57     19.36 o 
  15   5   5      504.04      451.91     22.62 o 
  17   5   5     2929.57     3019.46     59.10 o 
  19   5   5       16.80       16.27     21.18 o 
  21   5   5      847.16      915.14     35.89 o 
  23   5   5     3594.84     3538.02     75.79 o 
  25   5   5     6107.32     5957.78     95.77 o 
  27   5   5     2483.09     2450.13     68.47 o 
  29   5   5     3350.37     3499.56     83.24 o 
  31   5   5      555.64      601.45     57.23 o 
  33   5   5       90.05       91.38     50.67 o 
  35   5   5     1035.66      997.52     83.49 o 
 -42   6   5      115.93       52.63     62.61 o 
 -40   6   5     1994.29     1954.82    125.01 o 
 -38   6   5      129.52      133.63     65.28 o 
 -36   6   5     1456.40     1481.64     73.84 o 
 -34   6   5     2280.45     2228.05     85.40 o 
 -32   6   5     3321.32     3298.72    159.27 o 
 -30   6   5    14260.33    13998.20    370.25 o 
 -28   6   5       73.45      118.00     36.35 o 
 -26   6   5     1132.28     1208.05     60.49 o 
 -24   6   5     1432.55     1397.27     77.37 o 
 -22   6   5     1634.10     1735.63     51.71 o 
 -20   6   5     8452.81     8466.32    130.31 o 
 -18   6   5     7765.03     7412.77     97.01 o 
 -16   6   5      150.70      229.13     19.54 o 
 -14   6   5      768.16      748.16     27.81 o 
 -12   6   5     4888.22     5101.44     72.69 o 
 -10   6   5     4137.61     3772.45     59.34 o 
  -8   6   5    51152.55    52536.46    547.47 o 
  -6   6   5     2140.33     2154.95     43.19 o 
  -4   6   5     3185.68     3096.46     53.29 o 
  -2   6   5     8853.17     9163.75    131.36 o 
   0   6   5     5851.10     6603.36    105.66 o 
   2   6   5    45538.86    45127.88    527.90 o 
   4   6   5    13109.71    13758.71    145.20 o 
   6   6   5     2273.94     2575.98     40.07 o 
   8   6   5     3257.83     3209.33     53.34 o 
  10   6   5      325.90      337.41     18.82 o 
  12   6   5     6099.36     6174.25     98.50 o 
  14   6   5     1402.00     1450.30     40.30 o 
  16   6   5      788.67      916.95     36.55 o 
  18   6   5     1925.62     2011.07     56.62 o 
  20   6   5      363.79      389.15     29.94 o 
  22   6   5      910.38     1053.99     40.61 o 
  24   6   5     2569.33     2491.11     59.81 o 
  26   6   5     2707.27     2628.42     71.65 o 
  28   6   5       50.92       58.75     35.05 o 
  30   6   5     3044.22     3006.74     95.56 o 
  32   6   5      537.31      488.84     64.75 o 
  34   6   5     2426.03     2581.08    121.03 o 
 -41   7   5        7.96       21.67     57.20 o 
 -39   7   5      122.01      163.17     65.36 o 
 -37   7   5      535.23      516.61     73.16 o 
 -35   7   5     6956.29     6766.74    331.39 o 
 -33   7   5      501.90      553.55     53.35 o 
 -31   7   5     2724.15     2700.59    100.31 o 
 -29   7   5     1540.54     1598.43     72.50 o 
 -27   7   5      416.01      334.52     45.77 o 
 -25   7   5     7200.37     7500.58    124.37 o 
 -23   7   5     8878.46     8854.85    156.43 o 
 -21   7   5       40.48       13.70     36.19 o 
 -19   7   5       14.82      -38.13     32.82 o 
 -17   7   5     5648.80     5653.74     82.70 o 
 -15   7   5     2014.99     1944.17     80.07 o 
 -13   7   5    40567.46    39484.84    421.52 o 
 -11   7   5     7107.82     6782.87     92.95 o 
  -9   7   5      637.63      566.52     26.43 o 
  -7   7   5    25744.06    25262.38    229.29 o 
  -5   7   5      804.66      839.82     31.67 o 
  -3   7   5    20810.44    21899.25    282.91 o 
  -1   7   5      591.32      634.55     27.82 o 
   1   7   5     8343.25     8628.51    113.77 o 
   3   7   5    24796.10    24744.35    337.25 o 
   5   7   5       51.97       16.62     19.12 o 
   7   7   5    15604.69    15656.52    186.02 o 
   9   7   5     8245.07     8618.40    104.39 o 
  11   7   5       41.69       12.14     17.72 o 
  13   7   5     1530.20     1444.40     38.85 o 
  15   7   5      998.94      992.64     33.92 o 
  17   7   5     1683.55     1732.82     49.68 o 
  19   7   5     6446.55     6624.19    103.07 o 
  21   7   5      508.70      640.33     35.43 o 
  23   7   5     1196.47     1186.26     45.06 o 
  25   7   5     6756.15     6458.02    120.33 o 
  27   7   5     1684.44     1631.02     60.49 o 
  29   7   5     2008.64     2037.37     66.95 o 
  31   7   5     1158.70     1135.22     68.60 o 
  33   7   5       51.51       18.84     43.01 o 
 -38   8   5      119.55      107.97     63.22 o 
 -36   8   5     2143.02     2237.27    203.02 o 
 -34   8   5      577.55      706.44     78.40 o 
 -32   8   5     3448.26     3394.27    107.12 o 
 -30   8   5     3053.91     3102.59    101.26 o 
 -28   8   5      658.52      728.38     55.55 o 
 -26   8   5      745.95      775.34     40.94 o 
 -24   8   5      182.38      192.25     29.60 o 
 -22   8   5     1394.63     1347.67     50.03 o 
 -20   8   5    16200.79    16200.83    228.14 o 
 -18   8   5     8082.76     8274.30    112.24 o 
 -16   8   5     2996.77     3003.06     78.65 o 
 -14   8   5     1981.44     2013.65     48.28 o 
 -12   8   5      141.72      111.96     21.81 o 
 -10   8   5      149.16      160.05     22.31 o 
  -8   8   5    10956.27    10950.72    137.99 o 
  -6   8   5       20.26       19.27     18.11 o 
  -4   8   5     2120.26     2113.68     49.19 o 
  -2   8   5     4166.33     3909.24     68.05 o 
   0   8   5      749.80      720.43     31.84 o 
   2   8   5    30004.64    29891.37    333.10 o 
   4   8   5      267.49      259.79     25.84 o 
   6   8   5     1227.34     1205.70     38.32 o 
   8   8   5     9368.24     9402.24    113.99 o 
  10   8   5     1405.63     1332.10     39.98 o 
  12   8   5    14903.07    15244.85    234.75 o 
  14   8   5     4177.67     4309.41     77.98 o 
  16   8   5     6815.68     6954.07    106.11 o 
  18   8   5     2221.38     2340.80     70.82 o 
  20   8   5     5009.11     4972.83    103.03 o 
  22   8   5     3640.12     3753.02    140.03 o 
  24   8   5     4419.58     4622.15    168.72 o 
  26   8   5       98.87       97.28     40.38 o 
  28   8   5        0.42      -56.50     37.67 o 
  30   8   5      211.63      117.65     40.68 o 
 -37   9   5       58.47      125.48     58.81 o 
 -35   9   5     2730.01     2819.52    121.17 o 
 -33   9   5      770.11      874.54     62.20 o 
 -31   9   5     1222.53     1389.81     71.62 o 
 -29   9   5       21.31        7.94     36.65 o 
 -27   9   5      713.52      770.01     57.31 o 
 -25   9   5     5613.96     5597.84    107.85 o 
 -23   9   5     1834.51     1974.08     61.98 o 
 -21   9   5     1938.25     1997.45     62.12 o 
 -19   9   5     1238.31     1204.59     50.78 o 
 -17   9   5     2932.34     3063.80     61.35 o 
 -15   9   5      572.33      554.84     32.80 o 
 -13   9   5      775.16      711.64     32.37 o 
 -11   9   5     3362.80     3339.97     64.07 o 
  -9   9   5     3976.59     3961.65     69.73 o 
  -7   9   5     2174.65     2207.37     48.87 o 
  -5   9   5      960.98      951.75     33.59 o 
  -3   9   5     8756.78     8812.67    154.99 o 
  -1   9   5       79.20       94.46     23.26 o 
   1   9   5     2117.08     1977.93     51.31 o 
   3   9   5     1006.48     1074.45     41.31 o 
   5   9   5       20.62       -5.96     21.62 o 
   7   9   5     8145.76     8332.77    107.23 o 
   9   9   5       58.68       71.76     22.84 o 
  11   9   5     4173.20     4424.19     95.76 o 
  13   9   5      747.21      764.80     39.70 o 
  15   9   5     4487.99     4494.40     97.04 o 
  17   9   5     4904.91     5241.45    106.46 o 
  19   9   5     1276.13     1515.20     62.83 o 
  21   9   5     4106.40     3976.84     95.29 o 
  23   9   5      198.81      197.04     45.55 o 
  25   9   5     1059.21     1028.31     62.50 o 
  27   9   5       90.43       74.70     84.51 o 
  29   9   5      116.76      204.24     43.79 o 
 -34  10   5      454.29      486.41    101.30 o 
 -32  10   5       10.64      -55.90     37.27 o 
 -30  10   5      618.82      521.38     56.15 o 
 -28  10   5      632.29      699.68     68.37 o 
 -26  10   5     2079.11     1985.97     65.30 o 
 -24  10   5      635.78      741.96     43.76 o 
 -22  10   5     2779.73     2951.06     76.65 o 
 -20  10   5     6522.39     6350.37    118.37 o 
 -18  10   5     4165.28     4136.09    135.47 o 
 -16  10   5     1734.20     1786.02     50.34 o 
 -14  10   5       49.79       48.99     23.79 o 
 -12  10   5       35.21       45.70     23.58 o 
 -10  10   5     6403.94     5911.44     93.41 o 
  -8  10   5     2911.25     3096.34     57.84 o 
  -6  10   5       64.68       54.89     23.61 o 
  -4  10   5     1526.67     1491.91     49.13 o 
  -2  10   5     3743.51     3560.00     70.32 o 
   0  10   5      109.04       97.49     26.04 o 
   2  10   5     6444.08     6604.07    131.11 o 
   4  10   5     3961.63     3516.70     70.99 o 
   6  10   5      144.96       33.92     28.32 o 
   8  10   5      978.23     1006.19     40.75 o 
  10  10   5      452.43      530.45     35.78 o 
  12  10   5     7453.67     7589.90    117.07 o 
  14  10   5     2358.24     2351.72     61.01 o 
  16  10   5     1273.33     1405.35     51.44 o 
  18  10   5      417.31      522.66     93.09 o 
  20  10   5     1072.58     1094.13     56.04 o 
  22  10   5     2554.27     2727.19     79.93 o 
  24  10   5     1101.84     1055.50     63.58 o 
  26  10   5       11.52       -1.91     70.34 o 
 -31  11   5      179.71      223.14     47.07 o 
 -29  11   5      628.91      767.07     60.67 o 
 -27  11   5       63.25       81.67     54.90 o 
 -25  11   5     2538.87     2612.19     75.40 o 
 -23  11   5      264.65      269.34     36.26 o 
 -21  11   5      562.01      696.59     44.52 o 
 -19  11   5       95.34       72.15     31.60 o 
 -17  11   5     7253.83     7089.37    170.83 o 
 -15  11   5     1310.36     1249.92     50.63 o 
 -13  11   5     5786.91     5866.49     96.32 o 
 -11  11   5       86.61       50.96     25.75 o 
  -9  11   5      552.13      547.25     31.68 o 
  -7  11   5     1726.49     1720.71     52.58 o 
  -5  11   5      258.18      280.80     30.37 o 
  -3  11   5     4979.25     5069.02     90.15 o 
  -1  11   5     1317.26     1308.56     48.88 o 
   1  11   5     1546.25     1623.29     51.91 o 
   3  11   5      330.89      421.45     47.17 o 
   5  11   5      562.09      534.99     35.09 o 
   7  11   5     2678.36     2772.73    103.85 o 
   9  11   5        1.30      -12.92     40.18 o 
  11  11   5      556.99      624.07     55.85 o 
  13  11   5      188.64      225.94     45.95 o 
  15  11   5      998.96      989.05     52.34 o 
  17  11   5     1248.73     1293.45    149.42 o 
  19  11   5      689.31      642.70     70.74 o 
  21  11   5      286.87      246.93     50.55 o 
  23  11   5      475.53      349.78     70.20 o 
 -28  12   5        1.03      -58.74     39.16 o 
 -26  12   5      141.42      110.55     34.08 o 
 -24  12   5       84.04       39.78     32.97 o 
 -22  12   5      215.18      229.96     54.57 o 
 -20  12   5     1149.64     1196.79     55.26 o 
 -18  12   5      577.51      575.18     46.37 o 
 -16  12   5     1122.79     1085.57     44.75 o 
 -14  12   5      184.55      205.59     29.75 o 
 -12  12   5      145.99      122.96     28.76 o 
 -10  12   5      495.49      411.84     32.19 o 
  -8  12   5     1732.47     1636.84     53.80 o 
  -6  12   5        7.90      -16.89     32.56 o 
  -4  12   5      316.09      322.47     39.85 o 
  -2  12   5      506.76      520.01     44.51 o 
   0  12   5       10.37        2.67     32.42 o 
   2  12   5     1478.91     1504.48     63.15 o 
   4  12   5      187.45       92.13     51.73 o 
   6  12   5       69.89       70.86     34.42 o 
   8  12   5      206.28      199.00     59.64 o 
  10  12   5      489.29      485.30     54.06 o 
  12  12   5      784.38      725.93     63.37 o 
  14  12   5      739.12      741.12     60.74 o 
  16  12   5      313.67      381.51     63.04 o 
  18  12   5      405.49      437.00     56.32 o 
  20  12   5      134.26       48.34     43.92 o 
 -23  13   5      116.59       14.48     41.74 o 
 -21  13   5      206.37      247.40     70.13 o 
 -19  13   5       62.54       14.89     42.74 o 
 -17  13   5      295.38      329.73     51.82 o 
 -15  13   5      264.70      301.13     38.08 o 
 -13  13   5     1762.13     1756.50     59.26 o 
 -11  13   5      813.70      824.70     49.92 o 
  -9  13   5      181.24      205.02     39.62 o 
  -7  13   5      506.29      584.92     55.76 o 
  -5  13   5       85.42       62.34     68.59 o 
  -3  13   5      537.55      478.32     45.46 o 
  -1  13   5      135.70       68.44     35.13 o 
   1  13   5      111.03       91.17     48.35 o 
   3  13   5      333.08      282.89     41.77 o 
   5  13   5       67.50       27.74     36.28 o 
   7  13   5     1273.34     1300.62     73.56 o 
   9  13   5      110.76      111.99     44.34 o 
  11  13   5      178.36       90.42     45.53 o 
  13  13   5      254.11      204.85     45.14 o 
  15  13   5       10.82       24.78     43.11 o 
 -16  14   5        4.90       13.59     58.44 o 
 -14  14   5      144.63      105.36     49.86 o 
 -12  14   5      770.07      803.42     53.23 o 
 -10  14   5      835.07      773.16     53.07 o 
  -8  14   5      315.41      229.89     40.30 o 
  -6  14   5       12.98      -27.04     34.13 o 
  -4  14   5       71.83       15.00     35.07 o 
  -2  14   5      481.88      427.03     45.42 o 
   0  14   5       51.56       24.15     35.33 o 
   2  14   5      586.74      512.60     46.42 o 
   4  14   5      318.67      303.93     55.19 o 
   6  14   5      586.03      632.91     57.36 o 
   8  14   5       50.94       54.58     43.01 o 
 -46   0   6     1633.29     1910.44    117.00 o 
 -44   0   6      599.43      565.11     74.95 o 
 -42   0   6     3659.54     3803.76    159.03 o 
 -40   0   6     1787.89     1859.98    111.92 o 
 -38   0   6     2762.54     2867.01    133.93 o 
 -36   0   6      262.16      378.82     43.41 o 
 -34   0   6        4.23       25.11     31.66 o 
 -32   0   6     1008.56      987.06     58.40 o 
 -30   0   6        2.30       -4.02     43.22 o 
 -28   0   6     8084.29     8648.03    240.88 o 
 -26   0   6       89.09       25.61     35.74 o 
 -24   0   6    23016.13    23852.66    555.15 o 
 -22   0   6    32378.20    32732.73    739.45 o 
 -20   0   6     8214.85     9448.75    239.31 o 
 -18   0   6    58576.46    59201.91   1293.06 o 
 -16   0   6    18639.67    18876.88    432.10 o 
 -14   0   6       38.43       42.63     13.81 o 
 -12   0   6    10619.63    11265.68    258.90 o 
 -10   0   6     2955.20     3151.08     60.87 o 
  -8   0   6       98.87       54.98     14.11 o 
  -6   0   6    51744.18    52873.07    785.07 o 
  -4   0   6       90.91       80.62     16.77 o 
  -2   0   6    10395.45    11127.07    180.25 o 
   0   0   6    12221.30    11441.24    185.56 o 
   2   0   6    30444.12    30166.05    459.43 o 
   4   0   6     6453.21     8081.56    110.90 o 
   6   0   6     6343.90     6731.84    123.30 o 
   8   0   6     4020.93     3727.63     81.99 o 
  10   0   6    10580.67     9750.17    171.84 o 
  12   0   6      406.41      434.94     33.44 o 
  14   0   6    47084.21    46572.15   1398.30 o 
  16   0   6     5997.94     5798.60    300.73 o 
  18   0   6     1051.50      980.76     54.39 o 
  20   0   6    18593.79    17980.98    305.88 o 
  22   0   6      950.08      945.11     51.07 o 
  24   0   6      531.89      519.44     64.48 o 
  26   0   6      852.89      747.79     39.40 o 
  28   0   6      759.48      729.91     47.37 o 
  30   0   6     1632.94     1514.69    106.72 o 
  32   0   6     3489.41     3140.45    146.81 o 
  34   0   6      372.74      432.89     74.82 o 
  36   0   6       46.68       94.00     61.62 o 
 -45   1   6     1514.95     1572.77     76.56 o 
 -43   1   6     2274.80     2219.35     87.35 o 
 -41   1   6     1745.13     1792.41    119.26 o 
 -39   1   6       47.60       23.55     34.10 o 
 -37   1   6     1720.89     1848.81     51.86 o 
 -35   1   6        3.86      -39.61     26.41 o 
 -33   1   6     5541.97     5793.12    109.01 o 
 -31   1   6     1281.44     1391.32     52.47 o 
 -29   1   6      760.92      677.29     36.43 o 
 -27   1   6    27270.99    27207.39    364.07 o 
 -25   1   6      648.93      571.77     32.22 o 
 -23   1   6    22401.32    23142.11    346.55 o 
 -21   1   6     1317.25     1193.31     46.81 o 
 -19   1   6    40810.27    41950.16    527.46 o 
 -17   1   6    29301.32    29262.64    478.22 o 
 -15   1   6     2708.49     3395.65     55.18 o 
 -13   1   6     4285.82     3655.64     46.48 o 
  -9   1   6      161.51      127.82     12.65 o 
  -7   1   6       10.86       -0.10      9.45 o 
  -5   1   6     2389.28     2035.31     29.93 o 
  -3   1   6     5566.62     4974.42     56.52 o 
  -1   1   6     9697.42     8929.76    103.44 o 
   1   1   6     4978.01     5060.07     76.60 o 
   3   1   6      887.21      906.06     21.31 o 
   5   1   6    60742.13    60218.46    611.55 o 
   7   1   6    14598.14    15024.54    173.43 o 
   9   1   6     7132.61     7023.04     93.03 o 
  11   1   6    10722.18    10947.23    163.23 o 
  13   1   6     8456.40     8394.50    110.43 o 
  15   1   6    31151.46    30788.59    385.01 o 
  17   1   6       86.31       81.52     22.17 o 
  19   1   6    14300.97    13735.44    150.48 o 
  21   1   6        6.58      -17.27     19.08 o 
  23   1   6      633.81      606.92     31.51 o 
  25   1   6      483.25      431.30     30.33 o 
  27   1   6      324.26      330.62     28.12 o 
  29   1   6     3043.08     3006.83    144.18 o 
  31   1   6      363.43      393.03     47.51 o 
  33   1   6      115.80      131.96     43.39 o 
  35   1   6        2.96      -19.98    129.89 o 
  37   1   6      518.39      610.26     58.55 o 
 -46   2   6      267.11      227.19     47.58 o 
 -44   2   6       95.01       49.45     37.18 o 
 -42   2   6      642.75      649.36     55.13 o 
 -40   2   6      418.42      435.02     48.81 o 
 -38   2   6     3314.69     3464.75     84.84 o 
 -36   2   6      338.11      385.53     39.72 o 
 -34   2   6      205.28      219.50     30.58 o 
 -32   2   6     3228.93     3129.74     74.61 o 
 -30   2   6     5071.03     5703.05    105.64 o 
 -28   2   6    21335.85    22165.22    304.21 o 
 -26   2   6      900.84      888.83     41.36 o 
 -24   2   6     7069.61     6965.73    113.68 o 
 -22   2   6     4257.03     4261.17    117.36 o 
 -20   2   6     1685.11     1744.45     36.90 o 
 -18   2   6    21679.14    20472.90    267.85 o 
 -16   2   6      482.15      596.88     15.78 o 
 -14   2   6     5574.48     4710.27     74.79 o 
 -12   2   6    40685.99    43030.98    542.37 o 
 -10   2   6      927.66      796.76     25.82 o 
  -8   2   6    34092.11    34616.79    326.60 o 
  -6   2   6     1447.17     1188.32     21.57 o 
  -4   2   6     9577.42     9803.98     99.53 o 
  -2   2   6     1726.39     1552.78     25.72 o 
   0   2   6    30412.98    29541.65    336.89 o 
   2   2   6       28.77       13.21      9.88 o 
   4   2   6    54232.23    56865.29    554.19 o 
   6   2   6      134.48      114.48     15.63 o 
   8   2   6    11001.75    12071.11    124.52 o 
  10   2   6    12343.56    11486.74    136.91 o 
  12   2   6      510.30      555.20     24.65 o 
  14   2   6    21245.71    21677.89    243.81 o 
  16   2   6      187.20      175.11     26.78 o 
  18   2   6      169.52      166.30     32.76 o 
  20   2   6    11118.23    11080.11    142.35 o 
  22   2   6      538.50      527.10     30.15 o 
  24   2   6     7806.32     7642.92    110.53 o 
  26   2   6      386.14      341.72     28.98 o 
  28   2   6     1216.36     1182.33     72.42 o 
  30   2   6     2592.06     2390.59    210.98 o 
  32   2   6      680.58      663.46     55.73 o 
  34   2   6      880.70      921.14    106.47 o 
  36   2   6       91.03       75.31     44.67 o 
 -45   3   6      874.92     1003.86     52.66 o 
 -43   3   6      496.86      453.45     50.90 o 
 -41   3   6       10.13       20.82     38.08 o 
 -39   3   6      150.82      113.63     67.29 o 
 -37   3   6     3391.65     3373.49     87.03 o 
 -35   3   6      137.04       82.01     33.81 o 
 -33   3   6     7503.63     7429.85    129.55 o 
 -31   3   6      420.89      509.79     37.26 o 
 -29   3   6     1244.75     1142.86     46.33 o 
 -27   3   6     3754.93     3918.39     80.39 o 
 -25   3   6      382.46      398.00     29.62 o 
 -23   3   6     4164.97     3987.75     77.33 o 
 -21   3   6     1926.74     1839.35     50.39 o 
 -19   3   6     5075.29     5346.51     82.53 o 
 -17   3   6      888.75      657.23     20.87 o 
 -15   3   6     8738.06     9264.55     97.59 o 
 -13   3   6    35508.34    37040.43    431.68 o 
 -11   3   6       51.43       10.31      9.28 o 
  -9   3   6    18532.79    20066.82    241.64 o 
  -7   3   6      890.89      727.10     23.70 o 
  -5   3   6     6982.70     6655.86     92.09 o 
  -3   3   6     9858.90    10145.76    108.81 o 
  -1   3   6    22086.47    21708.54    209.39 o 
   1   3   6    12223.68    12952.54    154.22 o 
   3   3   6     1727.90     2117.91     48.53 o 
   5   3   6    30050.61    28819.45    276.35 o 
   7   3   6     6295.28     7475.10    117.05 o 
   9   3   6    13912.21    13631.52    140.74 o 
  11   3   6     1192.52     1456.09     37.50 o 
  13   3   6     1720.51     1889.57     38.86 o 
  15   3   6     8742.21     8791.37    103.96 o 
  17   3   6     1383.39     1304.40     42.91 o 
  19   3   6     9319.00     9466.57    129.65 o 
  21   3   6      432.99      388.76     25.55 o 
  23   3   6     5951.16     6017.94     94.25 o 
  25   3   6     1565.42     1576.08     47.80 o 
  27   3   6     1049.14     1072.06     48.97 o 
  29   3   6     3550.29     3589.13     92.19 o 
  31   3   6        2.09       22.32     39.95 o 
  33   3   6     2034.84     1857.67    101.06 o 
  35   3   6     1576.63     1557.71    146.55 o 
 -44   4   6      175.85      209.19     66.91 o 
 -42   4   6     1227.02     1306.94     69.79 o 
 -40   4   6      977.87     1110.58     77.07 o 
 -38   4   6     2313.32     2525.30     61.04 o 
 -36   4   6     2491.44     2314.91     68.47 o 
 -34   4   6      392.76      425.18     71.43 o 
 -32   4   6     1630.46     1784.44     58.32 o 
 -30   4   6        4.89        3.71     25.22 o 
 -28   4   6      864.64      938.50     42.87 o 
 -26   4   6      326.84      350.62     29.96 o 
 -24   4   6       21.80       22.17     21.56 o 
 -22   4   6     3188.92     2741.54     52.23 o 
 -20   4   6     1556.56     1667.78     37.59 o 
 -18   4   6    14684.71    14195.56    186.48 o 
 -16   4   6      938.10      750.83     20.94 o 
 -14   4   6       79.35       41.13     15.96 o 
 -12   4   6     6770.22     6479.05     72.97 o 
 -10   4   6    16656.27    17687.97    197.64 o 
  -8   4   6     2275.90     2110.85     43.22 o 
  -6   4   6     3072.30     3410.87     52.18 o 
  -4   4   6    17696.12    18838.95    208.49 o 
  -2   4   6      831.22      778.70     26.75 o 
   0   4   6     2586.12     2059.29     32.59 o 
   2   4   6    10093.15    10302.22    108.44 o 
   6   4   6        9.84       15.93     10.58 o 
   8   4   6        2.77       -1.88     12.10 o 
  10   4   6     3158.41     3016.33     53.73 o 
  12   4   6      254.94      259.78     22.53 o 
  14   4   6     1742.92     1613.50     42.75 o 
  16   4   6     4386.48     4515.86     74.57 o 
  18   4   6        6.16        7.85     21.28 o 
  20   4   6     2902.48     2935.11     76.98 o 
  22   4   6      372.10      436.37     47.65 o 
  24   4   6       49.70       62.90     21.41 o 
  26   4   6      414.48      372.74     27.70 o 
  28   4   6      145.80      139.32     32.10 o 
  30   4   6     2930.32     2843.25     76.27 o 
  32   4   6     1871.42     1818.19    125.73 o 
  34   4   6     2967.01     2913.72    222.73 o 
 -43   5   6        1.75      -23.72     57.35 o 
 -41   5   6      622.27      638.20     83.23 o 
 -39   5   6      164.40      116.12     63.08 o 
 -37   5   6     1343.94     1238.23     68.24 o 
 -35   5   6        1.41      -13.29     33.92 o 
 -33   5   6     3188.85     3029.41    176.98 o 
 -31   5   6      471.58      474.54     46.39 o 
 -29   5   6      596.72      503.35     47.24 o 
 -27   5   6      522.80      553.29     45.26 o 
 -25   5   6     1629.32     1162.29     63.72 o 
 -23   5   6     1276.76     1433.51     37.84 o 
 -21   5   6     3712.62     3662.99     59.53 o 
 -19   5   6       35.24       20.21     22.20 o 
 -17   5   6     4994.81     5132.89    100.20 o 
 -15   5   6     2100.18     2283.89     42.31 o 
 -13   5   6    18462.60    18990.69    209.34 o 
 -11   5   6     1086.21      849.19     34.82 o 
  -9   5   6     8664.81     9134.25    101.60 o 
  -7   5   6       76.15       20.07     15.17 o 
  -5   5   6     3842.25     3640.36     77.30 o 
  -3   5   6     2920.36     2970.84     50.91 o 
  -1   5   6     6004.07     5839.34     68.04 o 
   1   5   6       46.46       63.61     12.97 o 
   3   5   6      130.82      148.14     11.77 o 
   5   5   6    15617.36    15190.22    157.51 o 
   7   5   6     2612.85     2487.46     42.04 o 
   9   5   6     4284.95     4269.47     59.83 o 
  11   5   6      243.26      198.47     21.63 o 
  13   5   6     2160.83     2313.85     50.81 o 
  15   5   6     4964.81     4630.27     92.81 o 
  17   5   6       65.18        6.74     21.99 o 
  19   5   6      393.49      421.39     36.90 o 
  21   5   6       68.39       57.74     23.50 o 
  23   5   6      130.04      104.83     25.73 o 
  25   5   6       13.43       17.87     25.09 o 
  27   5   6      648.42      712.88     37.44 o 
  29   5   6     1286.75     1315.45     48.11 o 
  31   5   6      275.11      345.64     49.49 o 
  33   5   6       63.99       52.73     41.55 o 
 -42   6   6      649.24      833.53     91.53 o 
 -40   6   6     1095.73     1020.47     97.13 o 
 -38   6   6       88.30       46.88     68.59 o 
 -36   6   6       82.61      148.14     44.43 o 
 -34   6   6        0.12        7.85     35.42 o 
 -32   6   6       31.48       32.68     37.11 o 
 -30   6   6      380.31      359.23     46.09 o 
 -28   6   6      323.33      394.97     44.69 o 
 -26   6   6        1.98      -34.04     31.89 o 
 -24   6   6       23.05       93.69     24.42 o 
 -22   6   6      691.22      740.09     36.85 o 
 -20   6   6       35.70       56.42     23.08 o 
 -18   6   6     6475.35     6342.27     86.74 o 
 -16   6   6      923.27      810.65     30.12 o 
 -14   6   6      251.10      205.66     19.20 o 
 -12   6   6     2946.25     3063.89     47.90 o 
 -10   6   6     1096.18     1142.73     33.55 o 
  -8   6   6     1825.83     1699.31     40.41 o 
  -6   6   6      119.36       96.19     20.88 o 
  -4   6   6      351.45      373.35     24.09 o 
  -2   6   6     3166.34     3347.99     73.04 o 
   0   6   6     2582.48     2504.01     48.92 o 
   2   6   6     6023.50     6136.14     86.73 o 
   4   6   6     5886.09     5850.12     84.81 o 
   6   6   6       74.62       79.61     15.66 o 
   8   6   6      379.84      399.53     21.40 o 
  10   6   6      608.64      667.59     25.77 o 
  12   6   6      322.06      307.66     25.11 o 
  14   6   6     2211.90     2287.99     69.21 o 
  16   6   6        2.60      -14.56     21.55 o 
  18   6   6      276.20      221.13     27.65 o 
  20   6   6      135.82      117.39     25.97 o 
  22   6   6      287.61      367.74     41.94 o 
  24   6   6      504.37      557.37     35.04 o 
  26   6   6      542.49      504.35     40.90 o 
  28   6   6      313.25      305.37     37.38 o 
  30   6   6      109.23      138.10     42.13 o 
  32   6   6      116.45      147.79     87.45 o 
 -41   7   6        1.27       45.70     54.40 o 
 -39   7   6      253.35      284.15     72.13 o 
 -37   7   6       21.60      -23.10     36.18 o 
 -35   7   6     1001.47     1186.11     67.54 o 
 -33   7   6      227.30      263.13     43.66 o 
 -31   7   6      102.52      104.97     39.37 o 
 -29   7   6        2.30       39.75     35.37 o 
 -27   7   6       18.01        2.16     52.69 o 
 -25   7   6       70.33       59.03     25.53 o 
 -23   7   6      957.55      867.93     39.82 o 
 -21   7   6      753.19      766.63     37.93 o 
 -19   7   6      126.18      137.02     25.52 o 
 -17   7   6       36.86       19.56     18.24 o 
 -15   7   6       11.36      -11.61     19.25 o 
 -13   7   6     1254.53     1173.86     61.96 o 
 -11   7   6      126.75      102.05     18.59 o 
  -9   7   6      211.06      218.70     22.36 o 
  -7   7   6      831.16      812.82     31.49 o 
  -5   7   6     1300.24     1303.12     38.60 o 
  -3   7   6     1882.10     1933.26     47.32 o 
  -1   7   6      277.28      265.98     24.10 o 
   1   7   6      832.40      880.28     34.54 o 
   3   7   6    11375.14    11278.49    142.95 o 
   5   7   6        4.10      -28.85     19.24 o 
   7   7   6      546.37      644.13     30.78 o 
   9   7   6      126.93      117.95     24.03 o 
  11   7   6      474.08      478.84     36.14 o 
  13   7   6      251.44      209.96     26.31 o 
  15   7   6      172.62      212.64     50.62 o 
  17   7   6     1059.32      966.74     47.63 o 
  19   7   6       69.79      103.65     31.96 o 
  21   7   6       16.68      -13.75     30.49 o 
  23   7   6       52.72       71.49     32.93 o 
  25   7   6      628.03      562.42     52.56 o 
  27   7   6       18.19       32.02     36.79 o 
  29   7   6        5.97        8.00     36.61 o 
  31   7   6      278.19      324.70     74.48 o 
 -38   8   6        2.28      -79.77     53.18 o 
 -36   8   6      100.68       46.45     41.42 o 
 -34   8   6      633.18      641.00     55.48 o 
 -32   8   6      141.08      157.64     43.17 o 
 -30   8   6      129.26      213.03     44.49 o 
 -28   8   6      136.00      105.42     38.53 o 
 -26   8   6     1029.27     1023.69     60.91 o 
 -24   8   6       17.87       32.25     26.05 o 
 -22   8   6      320.85      281.39     31.26 o 
 -20   8   6       34.92       40.66     27.08 o 
 -18   8   6       14.96      -22.82     26.35 o 
 -16   8   6        4.56        9.33     20.33 o 
 -14   8   6      781.81      875.00     33.56 o 
 -12   8   6     5861.49     5786.50     78.59 o 
 -10   8   6     3895.58     3759.82     88.10 o 
  -8   8   6     2783.93     2831.50     57.89 o 
  -6   8   6    12463.65    12440.95    156.08 o 
  -4   8   6      370.44      384.31     27.51 o 
  -2   8   6     1453.38     1488.61     50.95 o 
   0   8   6      488.58      498.66     30.35 o 
   2   8   6     6731.10     6531.84     97.12 o 
   4   8   6     5174.03     5202.83     85.13 o 
   6   8   6      142.53      145.42     24.42 o 
   8   8   6      782.48      789.12     35.56 o 
  10   8   6        3.09        0.26     23.69 o 
  12   8   6      894.85      893.92     46.62 o 
  14   8   6      478.56      511.28     42.91 o 
  16   8   6       61.10       65.51     33.27 o 
  18   8   6       58.86       86.37     33.61 o 
  20   8   6      158.04      168.63     37.02 o 
  22   8   6       16.77        3.92     32.40 o 
  24   8   6      201.87      180.27     37.35 o 
  26   8   6       30.79        5.31     40.15 o 
  28   8   6       64.06       -9.93     37.06 o 
  30   8   6        2.06      -54.63     36.42 o 
 -37   9   6      176.61      178.51     47.98 o 
 -35   9   6      253.84      142.41     45.83 o 
 -33   9   6      122.71      142.19     70.12 o 
 -31   9   6      172.72      257.05     48.00 o 
 -29   9   6      349.33      347.73     48.92 o 
 -27   9   6     1300.03     1171.67     66.59 o 
 -25   9   6       16.33       67.52     28.78 o 
 -23   9   6      384.47      359.16     35.64 o 
 -21   9   6       58.58       60.40     27.99 o 
 -19   9   6      674.47      754.80     41.48 o 
 -17   9   6       20.40      -12.74     21.93 o 
 -15   9   6     3985.61     3978.13     72.16 o 
 -13   9   6     2097.71     2081.48     70.39 o 
 -11   9   6     4980.04     5039.74     74.77 o 
  -9   9   6     1715.24     1878.77     50.60 o 
  -7   9   6      806.79      841.02     57.64 o 
  -5   9   6      124.31      103.84     26.69 o 
  -3   9   6       94.23       56.01     23.62 o 
  -1   9   6       25.15      -30.02     26.29 o 
   1   9   6      497.87      383.30     30.29 o 
   3   9   6     5854.96     5783.34    106.22 o 
   5   9   6     2727.16     2973.12     64.07 o 
   7   9   6      111.16       68.07     35.39 o 
   9   9   6       24.83       14.84     23.44 o 
  11   9   6      106.93       85.44     32.66 o 
  13   9   6      295.20      325.85     38.43 o 
  15   9   6      443.24      591.62     73.37 o 
  17   9   6     1492.39     1597.63     75.70 o 
  19   9   6       15.09       30.21     33.99 o 
  21   9   6     1360.28     1523.61     64.01 o 
  23   9   6       14.92      -47.67     31.78 o 
  25   9   6        8.76       52.55     43.45 o 
  27   9   6       26.38        9.15     42.58 o 
 -34  10   6        4.28      -30.68     41.75 o 
 -32  10   6       12.55       35.44     47.66 o 
 -30  10   6      699.26      782.54     58.21 o 
 -28  10   6       56.42        9.28     41.00 o 
 -26  10   6       25.65      -28.14     28.40 o 
 -24  10   6      733.96      752.15     44.37 o 
 -22  10   6     1334.47     1308.97     55.49 o 
 -20  10   6     1002.75      975.18     48.45 o 
 -18  10   6     1334.49     1372.76     56.20 o 
 -16  10   6      552.56      484.88     31.86 o 
 -14  10   6      502.85      590.98     32.94 o 
 -12  10   6      102.15       99.81     24.69 o 
 -10  10   6      709.15      658.52     42.07 o 
  -8  10   6      354.50      357.59     30.68 o 
  -6  10   6      425.03      460.42     32.62 o 
  -4  10   6     2605.74     2472.25     60.27 o 
  -2  10   6      252.43      221.28     30.82 o 
   0  10   6     1417.25     1534.97     49.29 o 
   2  10   6      527.61      456.68     32.91 o 
   4  10   6      301.58      350.22     31.70 o 
   6  10   6      337.90      298.35     31.18 o 
   8  10   6        5.86       11.56     26.32 o 
  10  10   6      201.24      172.00     33.87 o 
  12  10   6       14.43      -25.13     35.93 o 
  14  10   6      970.01     1058.53     53.67 o 
  16  10   6      674.89      690.88     65.41 o 
  18  10   6     1295.75     1260.00     57.94 o 
  20  10   6      444.06      502.68     46.32 o 
  22  10   6       69.65       75.46     50.15 o 
  24  10   6      211.76      175.88     47.84 o 
 -31  11   6       17.64       10.44     40.97 o 
 -29  11   6      278.90      295.01     49.80 o 
 -27  11   6      208.15      215.41     48.03 o 
 -25  11   6       70.92       47.32     31.99 o 
 -23  11   6      690.63      672.55     44.66 o 
 -21  11   6      662.03      677.66     45.47 o 
 -19  11   6      704.66      752.76     46.55 o 
 -17  11   6     1959.90     1871.71     92.60 o 
 -15  11   6      917.45      958.57     36.48 o 
 -13  11   6     2202.86     2187.77     54.96 o 
 -11  11   6     2170.19     2069.99     57.12 o 
  -9  11   6      774.53      858.32     39.51 o 
  -7  11   6       23.97      -17.86     24.96 o 
  -5  11   6      378.84      357.24     33.78 o 
  -3  11   6     3919.72     3970.04     96.37 o 
  -1  11   6      865.85      897.34     41.25 o 
   1  11   6     1851.93     1871.97     56.07 o 
   3  11   6       28.30       46.31     27.43 o 
   5  11   6      649.55      797.72     46.85 o 
   7  11   6      538.47      572.53     37.45 o 
   9  11   6      540.48      467.04     55.36 o 
  11  11   6      390.50      423.13     42.57 o 
  13  11   6      164.47       94.63     36.68 o 
  15  11   6     1033.27     1036.53     53.58 o 
  17  11   6      302.62      400.39     43.26 o 
  19  11   6      865.36      895.73    107.32 o 
  21  11   6      215.49      285.86     51.74 o 
 -28  12   6     1234.13     1243.77     79.35 o 
 -26  12   6        3.06      -23.43     31.91 o 
 -24  12   6      109.12      146.50     34.89 o 
 -22  12   6      736.62      738.51     46.95 o 
 -20  12   6       25.90       45.48     32.84 o 
 -18  12   6     2714.85     2715.62     80.72 o 
 -16  12   6      224.49      205.82     31.67 o 
 -14  12   6     3445.46     3350.28     73.45 o 
 -12  12   6      279.59      354.82     48.51 o 
 -10  12   6     2291.13     2303.08     62.93 o 
  -8  12   6      408.42      375.58     34.93 o 
  -6  12   6       36.54       42.87     27.90 o 
  -4  12   6      485.09      426.36     60.69 o 
  -2  12   6       58.05       24.55     30.69 o 
   0  12   6      730.38      686.41     47.57 o 
   2  12   6      431.53      452.15     45.89 o 
   4  12   6     1157.09     1124.35     84.83 o 
   6  12   6     1938.37     1960.75     70.61 o 
   8  12   6       44.81       49.18     43.31 o 
  10  12   6     1510.59     1584.60     78.16 o 
  12  12   6      180.59      192.83     48.23 o 
  14  12   6     1556.51     1584.92     80.96 o 
  16  12   6       61.92       62.78     46.53 o 
  18  12   6     1226.50     1073.44     68.11 o 
 -23  13   6      501.12      422.74     41.76 o 
 -21  13   6       43.91      -20.12     32.70 o 
 -19  13   6      737.06      768.79     62.84 o 
 -17  13   6      448.38      505.62     58.40 o 
 -15  13   6      221.84       87.00     85.58 o 
 -13  13   6      273.07      254.91     38.91 o 
 -11  13   6      865.56      879.35     52.34 o 
  -9  13   6      423.13      364.59     42.90 o 
  -7  13   6       76.54       65.81     34.41 o 
  -5  13   6      738.27      770.39     50.93 o 
  -3  13   6      686.57      683.85     73.63 o 
  -1  13   6      594.27      653.28     47.71 o 
   1  13   6      332.21      247.12     49.11 o 
   3  13   6        6.09       18.72     34.66 o 
   5  13   6     3805.15     4002.15     99.08 o 
   7  13   6      200.86      107.47     46.81 o 
   9  13   6      641.03      501.79     57.11 o 
  11  13   6      118.29       28.12     84.87 o 
  13  13   6       24.41       45.96    101.85 o 
 -14  14   6      365.55      326.69    139.86 o 
 -12  14   6     1923.36     1894.89     71.83 o 
 -10  14   6     1090.02     1055.75     56.66 o 
  -8  14   6     2132.37     2295.29    100.10 o 
  -6  14   6      441.01      513.49     63.51 o 
  -4  14   6      700.63      758.81     91.89 o 
  -2  14   6      321.43      350.69     43.08 o 
   0  14   6      418.30      495.75     51.19 o 
   2  14   6      875.74      774.35     53.65 o 
   4  14   6       72.56      -27.79     41.15 o 
   6  14   6      327.80      298.46     51.52 o 
 -45   1   7       74.94       36.94     46.59 o 
 -43   1   7       74.11       42.24     38.13 o 
 -41   1   7        0.15       23.67     34.57 o 
 -39   1   7       14.60        6.32     24.02 o 
 -37   1   7      897.46      957.57     62.42 o 
 -35   1   7      389.86      476.93     36.76 o 
 -33   1   7       24.74       11.62     27.54 o 
 -31   1   7       99.19      106.38     27.65 o 
 -29   1   7      425.16      482.01     33.77 o 
 -27   1   7      507.27      444.98     31.51 o 
 -25   1   7    10298.81    10486.96    158.13 o 
 -23   1   7      367.43      402.28     27.77 o 
 -21   1   7     4114.27     4067.31     90.95 o 
 -19   1   7      178.27      172.18     18.51 o 
 -17   1   7     2115.20     2339.08     43.90 o 
 -15   1   7    19872.37    20792.71    224.18 o 
 -13   1   7      426.13      552.93     18.12 o 
 -11   1   7    25720.31    27360.13    359.71 o 
  -9   1   7    18682.00    19169.87    210.97 o 
  -7   1   7        1.45      -12.06     11.28 o 
  -5   1   7      434.46      380.11     14.57 o 
  -3   1   7      579.20      621.31     20.09 o 
  -1   1   7     3630.01     3433.68     49.50 o 
   1   1   7    16846.37    17632.41    184.96 o 
   3   1   7     2777.47     3279.30     58.59 o 
   5   1   7       75.93      109.31     11.74 o 
   7   1   7      634.53      662.11     26.08 o 
   9   1   7     2264.22     2470.34     48.23 o 
  11   1   7      757.90      846.54     36.16 o 
  13   1   7       41.08        7.06     19.35 o 
  15   1   7      669.11      651.71     30.43 o 
  17   1   7    10249.26    10692.56    141.59 o 
  19   1   7       44.16       56.68     25.84 o 
  21   1   7      695.10      658.43     34.57 o 
  23   1   7        6.57      -14.73     22.30 o 
  25   1   7     4561.66     4245.57     77.39 o 
  27   1   7      547.81      524.44     34.16 o 
  29   1   7       39.87      -14.24     27.66 o 
  31   1   7      621.23      539.67     55.37 o 
  33   1   7        7.02      -42.34     44.84 o 
  35   1   7        7.04        3.34     42.01 o 
 -46   2   7      166.35      132.82     40.53 o 
 -44   2   7      415.66      412.76     51.38 o 
 -42   2   7      685.62      675.30     54.42 o 
 -40   2   7        1.66       -3.70     27.50 o 
 -38   2   7     1412.13     1550.51     57.42 o 
 -36   2   7      152.19      203.23     32.78 o 
 -34   2   7     2995.97     2920.27     74.10 o 
 -32   2   7     5703.17     5820.69    108.53 o 
 -30   2   7       24.84       46.26     33.64 o 
 -28   2   7     3823.44     3827.53     79.79 o 
 -26   2   7      569.61      629.04     33.92 o 
 -24   2   7      335.73      357.45     28.47 o 
 -22   2   7       13.25       25.98     23.06 o 
 -20   2   7     1389.74     1389.56     37.77 o 
 -18   2   7        1.68       -7.04     12.02 o 
 -16   2   7     4436.88     4599.71     53.93 o 
 -14   2   7     1240.61     1369.69     26.27 o 
 -12   2   7     2947.18     3730.62     46.16 o 
 -10   2   7     3164.21     2791.76     35.11 o 
  -8   2   7    64297.93    69086.21    643.71 o 
  -6   2   7    25983.37    26235.08    249.68 o 
  -4   2   7     2020.41     1936.61     35.05 o 
  -2   2   7     4196.75     4126.05     50.29 o 
   0   2   7    23856.77    24572.47    236.05 o 
   2   2   7     2613.48     2586.25     34.97 o 
   4   2   7      107.83       46.13     10.79 o 
   6   2   7       60.09       31.80     10.48 o 
   8   2   7       43.17       34.22     14.52 o 
  10   2   7     3059.84     3142.84     58.46 o 
  12   2   7     2690.41     2736.74     52.99 o 
  14   2   7      147.93      137.23     26.07 o 
  16   2   7     9710.42     9788.11    173.64 o 
  18   2   7     1367.10     1443.54     43.99 o 
  20   2   7      131.55      106.14     23.42 o 
  22   2   7      319.06      279.44     28.38 o 
  24   2   7       13.34       20.34     30.47 o 
  26   2   7       12.53       44.43     25.50 o 
  28   2   7      354.24      383.73     62.65 o 
  30   2   7      768.84      760.10     45.18 o 
  32   2   7      136.28      143.04     45.45 o 
  34   2   7      101.30        5.17     41.41 o 
 -45   3   7      309.56      301.05     45.72 o 
 -43   3   7      154.48      156.65     40.64 o 
 -41   3   7        0.29      -10.10     36.02 o 
 -39   3   7      425.00      454.53     38.63 o 
 -37   3   7     1506.43     1409.95     55.63 o 
 -35   3   7      436.90      339.80     35.98 o 
 -33   3   7     3408.29     3188.82     77.36 o 
 -31   3   7     1181.28     1075.59     47.61 o 
 -29   3   7     1535.99     1370.68     50.14 o 
 -27   3   7      432.24      425.41     31.84 o 
 -25   3   7     1926.63     2006.13     55.47 o 
 -23   3   7     1073.71     1034.83     39.73 o 
 -21   3   7      342.60      311.71     22.63 o 
 -19   3   7      477.36      448.21     21.52 o 
 -17   3   7     1828.86     2352.91     35.04 o 
 -15   3   7     7993.41     7620.01     83.32 o 
 -13   3   7      552.29      503.97     22.30 o 
 -11   3   7    16113.43    16150.98    161.42 o 
  -9   3   7     2437.64     2474.45     39.13 o 
  -7   3   7      233.71      175.70     11.47 o 
  -5   3   7    39198.70    39229.66    368.92 o 
  -3   3   7      332.59      282.18     22.46 o 
  -1   3   7    27980.64    28267.94    270.49 o 
   1   3   7     3098.74     3704.14     54.56 o 
   3   3   7      640.17      532.71     21.99 o 
   5   3   7     8975.54     8473.88     93.14 o 
   7   3   7      239.95      180.63     14.53 o 
   9   3   7    31588.86    32375.10    350.14 o 
  11   3   7     3787.64     3834.25     63.47 o 
  13   3   7     1028.88     1049.24     39.16 o 
  15   3   7       30.47       48.46     20.63 o 
  17   3   7      717.60      719.70     32.59 o 
  19   3   7       16.06       10.79     21.79 o 
  21   3   7      259.11      275.26     27.33 o 
  23   3   7       39.41       24.83     23.67 o 
  25   3   7     1308.58     1244.40     60.74 o 
  27   3   7     2300.45     2309.80     58.85 o 
  29   3   7      119.11      123.57     32.03 o 
  31   3   7     1067.41     1072.21     73.44 o 
  33   3   7       16.62      -21.09     40.80 o 
  35   3   7      138.37      150.09     45.95 o 
 -44   4   7      535.52      596.59     81.08 o 
 -42   4   7      558.68      495.89     77.49 o 
 -40   4   7      613.66      611.38     82.19 o 
 -38   4   7     3804.33     3850.32    118.66 o 
 -36   4   7      385.12      443.46     38.27 o 
 -34   4   7      163.73      186.54     32.66 o 
 -32   4   7     4637.45     4482.13     95.94 o 
 -30   4   7     3512.02     3497.17     78.99 o 
 -28   4   7     1549.69     1542.62     51.78 o 
 -26   4   7     3304.95     3331.56     73.26 o 
 -24   4   7       12.92       -1.36     21.77 o 
 -22   4   7     3690.96     3562.34     59.92 o 
 -20   4   7     7062.83     6682.52     91.62 o 
 -18   4   7      106.45      133.73     16.20 o 
 -16   4   7     4016.81     3744.08     49.44 o 
 -14   4   7      129.01      123.64     12.16 o 
 -12   4   7     4127.34     4616.45     73.90 o 
 -10   4   7    54480.89    56268.98    641.22 o 
  -8   4   7     1157.33     1121.11     36.22 o 
  -6   4   7    50745.75    51634.79    541.64 o 
  -4   4   7     5266.44     5045.11     96.03 o 
  -2   4   7      476.80      543.65     18.35 o 
   0   4   7    25641.67    25971.38    259.97 o 
   2   4   7       83.92      145.19     13.62 o 
   4   4   7     4875.20     4557.53     58.64 o 
   6   4   7     6077.10     6699.77     78.91 o 
   8   4   7     2415.96     2317.90     39.94 o 
  10   4   7    14173.70    14164.36    169.01 o 
  12   4   7    13019.72    12721.93    156.20 o 
  14   4   7       45.56       63.75     20.88 o 
  16   4   7        8.09      -15.05     20.84 o 
  18   4   7      568.82      564.58     38.44 o 
  20   4   7     2977.09     2802.81     70.19 o 
  22   4   7     1041.67      984.80     39.85 o 
  24   4   7      767.48      845.65     57.46 o 
  26   4   7     1066.75     1175.79     45.08 o 
  28   4   7     1609.71     1537.11     58.22 o 
  30   4   7      487.86      480.23     40.45 o 
  32   4   7      758.46      710.05     73.00 o 
  34   4   7       24.28      -38.69     40.08 o 
 -43   5   7     1112.57     1172.68    102.38 o 
 -41   5   7       37.41       64.04     59.97 o 
 -39   5   7      930.63      823.04     70.16 o 
 -37   5   7     2607.97     2742.30     94.93 o 
 -35   5   7     3251.86     3412.86    110.68 o 
 -33   5   7     3078.23     3181.09     99.42 o 
 -31   5   7     1976.91     1825.43     83.74 o 
 -29   5   7       52.25       32.94     32.39 o 
 -27   5   7      794.08      926.68     55.16 o 
 -25   5   7     1617.98     1704.54     69.39 o 
 -23   5   7      761.68      632.06     37.51 o 
 -21   5   7     4345.70     4325.66     68.07 o 
 -19   5   7     1248.76     1336.69     44.25 o 
 -17   5   7      206.68      187.87     17.78 o 
 -15   5   7    17266.28    16058.82    185.12 o 
 -13   5   7      699.33      821.09     29.11 o 
 -11   5   7    10351.64    10037.26    123.53 o 
  -9   5   7     3353.64     3522.79     56.18 o 
  -7   5   7      754.19      708.06     27.34 o 
  -5   5   7    32895.10    32755.82    353.44 o 
  -3   5   7     6379.76     6944.66     92.53 o 
  -1   5   7     6567.29     6191.63     85.15 o 
   1   5   7      959.59      929.68     24.72 o 
   3   5   7     3078.09     3223.87     47.39 o 
   5   5   7    11666.77    11206.20    158.20 o 
   7   5   7     2215.32     2075.79     56.77 o 
   9   5   7     9731.31     9600.16    160.96 o 
  11   5   7     4683.57     4690.70     69.29 o 
  13   5   7       17.80       12.94     23.00 o 
  15   5   7     1274.98     1230.80     36.31 o 
  17   5   7     4274.67     4083.96     66.14 o 
  19   5   7     1845.48     1820.37     45.74 o 
  21   5   7     1478.45     1519.55     43.18 o 
  23   5   7     1077.45     1073.87     43.27 o 
  25   5   7     1031.20      958.07     42.30 o 
  27   5   7     3492.67     3567.93     85.44 o 
  29   5   7       17.30        3.35     29.42 o 
  31   5   7      941.76      963.83     66.15 o 
  33   5   7      189.23      204.82     52.50 o 
 -42   6   7      658.67      582.18     83.80 o 
 -40   6   7      598.24      584.45     81.18 o 
 -38   6   7     4354.66     4258.72    120.22 o 
 -36   6   7       29.54       21.16     38.14 o 
 -34   6   7     3033.25     2841.17     94.75 o 
 -32   6   7     2660.55     2582.80     89.96 o 
 -30   6   7     5959.26     5786.96    138.44 o 
 -28   6   7     1387.31     1445.67     68.95 o 
 -26   6   7      405.23      446.01     45.23 o 
 -24   6   7     2106.64     1771.75     52.94 o 
 -22   6   7     3524.69     3495.94     94.41 o 
 -20   6   7     4684.45     4458.35     84.12 o 
 -18   6   7      622.47      591.83     36.42 o 
 -16   6   7    14213.48    13966.42    167.10 o 
 -14   6   7      557.69      555.66     25.79 o 
 -12   6   7       36.54       32.41     17.69 o 
 -10   6   7    21545.68    21019.75    213.97 o 
  -8   6   7       50.20       42.40     20.27 o 
  -6   6   7    42031.70    42028.66    450.65 o 
  -4   6   7     1815.35     1701.03     57.42 o 
  -2   6   7      127.32      133.48     21.22 o 
   0   6   7    14399.17    13899.17    167.30 o 
   2   6   7     5073.07     5480.88     82.09 o 
   4   6   7     9570.34     9579.99    124.30 o 
   6   6   7     1883.74     1952.69     60.84 o 
   8   6   7     2087.56     2299.98     51.47 o 
  10   6   7    13724.60    13557.90    195.29 o 
  12   6   7     9144.17     9379.87    250.08 o 
  14   6   7      773.61      953.51     64.03 o 
  16   6   7      908.90      906.22     36.78 o 
  18   6   7     2211.73     2135.43     76.75 o 
  20   6   7     1293.96     1289.79     46.48 o 
  22   6   7     3050.03     3015.75    101.09 o 
  24   6   7      228.79      227.05     26.84 o 
  26   6   7     2501.39     2635.91     74.47 o 
  28   6   7      159.73      202.98     35.04 o 
  30   6   7       22.36       27.26     29.38 o 
  32   6   7     1461.59     1530.04    105.02 o 
 -41   7   7      843.90      826.86     92.07 o 
 -39   7   7      995.97      976.70     63.16 o 
 -37   7   7     1621.66     1544.59     76.35 o 
 -35   7   7      383.16      532.27     71.84 o 
 -33   7   7     3340.53     3094.63    170.95 o 
 -31   7   7      838.53      641.37     91.76 o 
 -29   7   7      834.93      823.86     56.91 o 
 -27   7   7      117.69      201.04     58.68 o 
 -25   7   7     2236.74     2341.35    118.77 o 
 -23   7   7     1364.15     1298.51     49.19 o 
 -21   7   7     1608.74     1556.59     51.72 o 
 -19   7   7      344.32      372.17     30.79 o 
 -17   7   7      493.76      534.97     29.21 o 
 -15   7   7    45076.20    44613.37    484.48 o 
 -13   7   7      558.87      556.47     29.12 o 
 -11   7   7    20893.57    20752.89    240.00 o 
  -9   7   7     2509.43     2328.21     50.86 o 
  -7   7   7      121.84      119.14     24.97 o 
  -5   7   7    17940.33    18669.84    217.51 o 
  -3   7   7      502.33      504.77     28.26 o 
  -1   7   7     9540.18    10020.76    130.65 o 
   1   7   7      281.01      364.18     27.29 o 
   3   7   7       38.29       44.61     20.36 o 
   5   7   7     1384.79     1445.78     44.86 o 
   7   7   7     9815.90     9871.35    131.86 o 
   9   7   7     5798.65     6192.05    138.20 o 
  11   7   7     1504.28     1660.36     95.84 o 
  13   7   7     1163.18     1098.37     50.44 o 
  15   7   7      692.42      804.91     53.95 o 
  17   7   7     4499.74     4607.19     98.37 o 
  19   7   7      866.22      930.59     49.40 o 
  21   7   7     4802.48     4953.99    173.27 o 
  23   7   7     2640.65     2604.78     76.94 o 
  25   7   7      186.32      176.63     43.55 o 
  27   7   7     4368.58     4457.60    122.08 o 
  29   7   7        3.09        7.45     39.80 o 
 -38   8   7     2741.81     2951.54    127.80 o 
 -36   8   7       49.27      -19.22     38.64 o 
 -34   8   7      822.80      953.40     62.71 o 
 -32   8   7     2294.14     2250.12    112.65 o 
 -30   8   7     2928.50     3101.02    102.42 o 
 -28   8   7     2403.28     2193.27     85.23 o 
 -26   8   7     1063.51     1010.24     61.15 o 
 -24   8   7     1269.13     1132.69     48.68 o 
 -22   8   7     1778.27     1761.53     56.61 o 
 -20   8   7     8334.56     8299.97    136.18 o 
 -18   8   7     2076.37     1994.38     51.52 o 
 -16   8   7     5759.37     5702.60     88.90 o 
 -14   8   7       73.99       97.04     22.51 o 
 -12   8   7      859.96      897.23     35.11 o 
 -10   8   7      418.87      451.52     38.14 o 
  -8   8   7     2387.21     2407.30     64.68 o 
  -6   8   7     6500.49     6772.61     99.50 o 
  -4   8   7      636.54      666.63     32.33 o 
  -2   8   7       14.51      -31.31     29.50 o 
   0   8   7    17580.88    18122.82    301.70 o 
   2   8   7     6695.43     6580.92    113.25 o 
   4   8   7     6121.34     6390.52    112.30 o 
   6   8   7    11359.76    10823.39    144.73 o 
   8   8   7      237.04      175.23     31.75 o 
  10   8   7     4675.28     4778.29     98.76 o 
  12   8   7     3295.79     3435.12     83.66 o 
  14   8   7     3019.62     3382.34    137.66 o 
  16   8   7     2440.68     2571.67     74.61 o 
  18   8   7     3005.59     3069.77    114.27 o 
  20   8   7      365.21      448.81     42.79 o 
  22   8   7     2072.04     2044.80     71.15 o 
  24   8   7      257.39      357.69     70.49 o 
  26   8   7      976.67     1122.60     69.88 o 
  28   8   7      184.58      182.96     47.64 o 
 -37   9   7      990.73     1019.50     65.94 o 
 -35   9   7      389.09      362.09     67.08 o 
 -33   9   7     1950.05     1894.94     84.29 o 
 -31   9   7     1103.24     1157.38     68.97 o 
 -29   9   7     1498.83     1368.56    113.12 o 
 -27   9   7     1109.02      993.47     93.06 o 
 -25   9   7     7280.06     7155.59    127.54 o 
 -23   9   7     3870.93     3702.82     90.53 o 
 -21   9   7     6080.19     5886.42    110.98 o 
 -19   9   7     3012.27     3119.74     66.72 o 
 -17   9   7     3527.83     3458.89     70.11 o 
 -15   9   7    17423.77    17534.33    214.35 o 
 -13   9   7       11.40       27.94     27.84 o 
 -11   9   7     2980.19     3048.91     63.87 o 
  -9   9   7      625.49      706.07     34.94 o 
  -7   9   7      817.20      865.32     36.78 o 
  -5   9   7     8880.20     9091.42    151.85 o 
  -3   9   7     1322.44     1375.23     49.39 o 
  -1   9   7     5884.69     6221.37    146.22 o 
   1   9   7       10.13       -0.95     24.39 o 
   3   9   7      294.17      361.36     31.08 o 
   5   9   7     4691.91     4857.13     85.49 o 
   7   9   7      784.73      870.51     40.02 o 
   9   9   7      354.63      517.08     42.18 o 
  11   9   7       82.20      114.74     34.09 o 
  13   9   7     1299.55     1380.97     72.00 o 
  15   9   7     1322.49     1420.93     62.62 o 
  17   9   7     6324.27     6675.40    143.65 o 
  19   9   7     1794.29     1806.05     75.51 o 
  21   9   7      463.96      511.54     45.23 o 
  23   9   7     1262.05     1261.16     58.64 o 
  25   9   7      746.84      807.97     61.60 o 
 -34  10   7       21.82      -75.70     65.67 o 
 -32  10   7      922.72     1022.04     66.17 o 
 -30  10   7     1401.85     1367.77     76.25 o 
 -28  10   7      729.38      733.12     61.34 o 
 -26  10   7     1976.94     1948.17     83.50 o 
 -24  10   7     5002.23     4914.53    102.34 o 
 -22  10   7     1013.68     1154.85     66.12 o 
 -20  10   7     6108.46     6149.88    101.74 o 
 -18  10   7     4464.77     4181.06     81.01 o 
 -16  10   7     2011.45     1977.47     53.99 o 
 -14  10   7      720.22      683.12     36.10 o 
 -12  10   7       75.39       71.38     26.47 o 
 -10  10   7      854.12      958.05     40.50 o 
  -8  10   7     1432.88     1359.34     48.38 o 
  -6  10   7     3257.19     3392.65     62.75 o 
  -4  10   7       65.24       62.89     31.92 o 
  -2  10   7      892.01      861.28     40.02 o 
   0  10   7     4485.51     4469.05     82.67 o 
   2  10   7       17.86        8.69     26.53 o 
   4  10   7     1985.17     2202.68     60.67 o 
   6  10   7        3.85      -12.03     31.99 o 
   8  10   7      510.89      611.80     37.67 o 
  10  10   7     1243.33     1230.87     56.79 o 
  12  10   7     5475.98     5481.70    114.56 o 
  14  10   7     1410.24     1524.56     63.92 o 
  16  10   7      787.53      815.60     56.42 o 
  18  10   7      124.87       43.89     39.57 o 
  20  10   7      459.33      489.44     45.73 o 
  22  10   7     2343.71     2297.01     75.88 o 
  24  10   7      250.48      273.47     51.46 o 
 -31  11   7      255.07      246.22     62.39 o 
 -29  11   7      160.26      181.85     48.10 o 
 -27  11   7      919.76      996.13     66.28 o 
 -25  11   7      295.82      244.99     31.37 o 
 -23  11   7     2450.80     2358.83     62.83 o 
 -21  11   7     1474.02     1435.37     52.68 o 
 -19  11   7     1216.78     1299.05     69.55 o 
 -17  11   7       33.18       23.81     38.00 o 
 -15  11   7     1186.33     1288.22     48.10 o 
 -13  11   7       27.25      -21.95     25.10 o 
 -11  11   7       12.52       33.07     26.69 o 
  -9  11   7       78.86      119.98     28.12 o 
  -7  11   7     1792.85     1777.69     71.63 o 
  -5  11   7     6564.30     6850.75     98.72 o 
  -3  11   7      314.92      299.39     32.77 o 
  -1  11   7     2504.51     2627.61     67.29 o 
   1  11   7      323.64      289.62     32.46 o 
   3  11   7     1246.97     1075.16     45.57 o 
   5  11   7     1379.01     1301.41     50.67 o 
   7  11   7     1464.64     1530.26     54.26 o 
   9  11   7     2429.95     2335.26     90.27 o 
  11  11   7      218.25      229.87     39.16 o 
  13  11   7     1060.89      952.73     63.02 o 
  15  11   7      494.01      518.40     46.00 o 
  17  11   7      595.90      687.39     50.57 o 
  19  11   7       86.85      118.25     41.19 o 
  21  11   7      418.30      385.21     48.69 o 
 -26  12   7      339.01      311.74     53.06 o 
 -24  12   7      392.55      386.54     34.20 o 
 -22  12   7       89.76       77.57     34.75 o 
 -20  12   7     2020.25     1922.60     95.48 o 
 -18  12   7      124.90       85.74     35.23 o 
 -16  12   7      246.50      300.58     40.55 o 
 -14  12   7       10.75      -40.13     26.75 o 
 -12  12   7       79.68       65.77     29.12 o 
 -10  12   7      916.78     1014.23     44.87 o 
  -8  12   7       24.37       50.45     39.73 o 
  -6  12   7     2310.61     2368.79     71.86 o 
  -4  12   7       31.29       36.39     29.01 o 
  -2  12   7        7.92        5.85     29.47 o 
   0  12   7     1145.25     1065.61     48.34 o 
   2  12   7      303.69      305.15     35.20 o 
   4  12   7      296.33      323.75     35.87 o 
   6  12   7      321.28      323.97     37.26 o 
   8  12   7      596.85      647.11     60.93 o 
  10  12   7      864.13      779.93     63.03 o 
  12  12   7     1181.21     1006.67     68.79 o 
  14  12   7      658.00      503.09     57.29 o 
  16  12   7       33.65       15.29     42.16 o 
 -21  13   7      535.48      519.07     45.73 o 
 -19  13   7        4.32       23.09     34.31 o 
 -17  13   7       17.02       -6.12     33.75 o 
 -15  13   7      727.48      780.49    104.93 o 
 -13  13   7       99.16      119.88     42.92 o 
 -11  13   7      312.86      319.68     41.81 o 
  -9  13   7       27.51       28.90     48.99 o 
  -7  13   7      393.89      421.21     67.48 o 
  -5  13   7      841.46      812.83     73.60 o 
  -3  13   7       49.09       68.28     75.80 o 
  -1  13   7      437.79      481.67     46.89 o 
   1  13   7      202.09      226.07     41.62 o 
   3  13   7      118.75      136.80     38.99 o 
   5  13   7      104.08        4.81     35.74 o 
   7  13   7      303.83      225.72     60.39 o 
   9  13   7       32.19       14.34     54.61 o 
  11  13   7      358.65      435.22     53.36 o 
 -12  14   7       52.38       33.23     35.77 o 
 -10  14   7      441.56      437.83     44.90 o 
  -8  14   7      156.55      215.08     40.39 o 
  -6  14   7      213.35      160.01     40.55 o 
  -4  14   7       47.36       53.55     36.08 o 
  -2  14   7      310.64      262.04     42.33 o 
   0  14   7       27.11       46.27     59.43 o 
   2  14   7      441.90      466.55     49.47 o 
 -46   0   8       97.91      116.42     58.84 o 
 -44   0   8     1237.24     1371.49     96.44 o 
 -42   0   8      416.86      461.07     71.45 o 
 -40   0   8     5203.25     5334.25    130.34 o 
 -38   0   8       90.76       37.25     34.75 o 
 -36   0   8     2515.97     2824.64     88.53 o 
 -34   0   8      193.18      229.78     73.47 o 
 -32   0   8     3032.34     3128.39    130.35 o 
 -30   0   8     5952.62     6312.36    195.31 o 
 -28   0   8       15.77      -25.23     39.62 o 
 -26   0   8   144848.94   149127.13   3223.35 o 
 -24   0   8    15815.30    15622.46    379.92 o 
 -22   0   8    61570.00    61698.89   1354.89 o 
 -20   0   8    28718.63    29738.29    671.56 o 
 -18   0   8       46.68       56.57     14.69 o 
 -16   0   8     4591.08     4138.14     78.26 o 
 -14   0   8     8069.13     9040.51    151.64 o 
 -12   0   8      505.03      771.88     31.52 o 
 -10   0   8    17313.63    16987.41    219.43 o 
  -8   0   8     3812.69     3012.77     86.54 o 
  -6   0   8       30.32      -11.50     18.26 o 
  -4   0   8    12445.05    12336.06    201.83 o 
  -2   0   8    12820.46    13273.52    216.77 o 
   0   0   8     8907.25     9094.68    157.20 o 
   2   0   8     4008.17     3704.22     82.31 o 
   4   0   8       10.25        4.74     13.26 o 
   6   0   8     4459.34     4373.58     95.53 o 
   8   0   8      658.50      987.93     48.62 o 
  10   0   8     1102.51      897.76     72.50 o 
  12   0   8    25138.43    25253.43    408.24 o 
  14   0   8      146.10      165.20     34.93 o 
  16   0   8     1510.97     1650.44     77.69 o 
  18   0   8     2545.84     2480.51     82.44 o 
  20   0   8      108.70      176.48     36.74 o 
  22   0   8    11952.10    11318.55    218.13 o 
  24   0   8      835.84      828.65     56.53 o 
  26   0   8     3435.82     3153.13    101.49 o 
  28   0   8      975.96      983.74     56.79 o 
  30   0   8     2077.01     2142.38    126.48 o 
  32   0   8     1424.80     1403.39    109.84 o 
  34   0   8     3657.95     3359.10    161.34 o 
 -45   1   8      966.33     1004.58     63.31 o 
 -43   1   8     1052.40      967.00     62.84 o 
 -41   1   8     1398.00     1451.05     50.17 o 
 -39   1   8      260.53      301.30     30.26 o 
 -37   1   8       77.30       82.87     28.71 o 
 -35   1   8     7972.98     8048.86    138.75 o 
 -33   1   8      490.86      487.11     36.22 o 
 -31   1   8     3137.82     3503.41     77.73 o 
 -29   1   8     4293.18     4162.85     84.66 o 
 -27   1   8     2264.15     2266.55     60.13 o 
 -25   1   8    43689.28    45422.35    584.61 o 
 -23   1   8    12747.19    13359.80    354.34 o 
 -21   1   8    20119.67    20514.17    337.36 o 
 -19   1   8     1054.71     1103.80     50.81 o 
 -17   1   8     5046.00     4899.32     61.55 o 
 -15   1   8     2694.72     1934.02     31.66 o 
 -13   1   8     3146.79     2388.41     38.19 o 
 -11   1   8     2406.43     2303.79     38.23 o 
  -9   1   8     1615.09     1305.79     25.17 o 
  -7   1   8    13417.89    14504.90    163.65 o 
  -5   1   8       12.17       26.75     11.72 o 
  -3   1   8    32419.84    31561.46    305.35 o 
  -1   1   8     7045.07     7409.89     92.86 o 
   1   1   8    14861.66    14773.51    151.30 o 
   3   1   8    31081.80    31407.76    305.71 o 
   5   1   8     6946.40     7268.55     95.75 o 
   7   1   8    15144.22    14842.32    217.40 o 
   9   1   8      137.14      123.42     20.10 o 
  11   1   8     1414.91     1263.58     40.15 o 
  13   1   8     5396.74     5447.11     85.21 o 
  15   1   8       67.11       78.15     22.53 o 
  17   1   8     6780.04     6820.12    102.86 o 
  19   1   8     2544.86     2510.02     64.43 o 
  21   1   8     3517.99     3512.58     75.68 o 
  23   1   8      580.80      528.09     33.86 o 
  25   1   8     2179.20     2191.93     66.01 o 
  27   1   8     2179.74     2125.68     56.78 o 
  29   1   8      706.42      675.56     55.71 o 
  31   1   8     2974.01     2872.12    249.18 o 
  33   1   8      476.39      426.65     54.83 o 
 -46   2   8       32.88       62.86     38.79 o 
 -44   2   8      453.36      483.17     72.30 o 
 -42   2   8       38.07      -30.48     57.40 o 
 -40   2   8     1834.21     2035.21    108.47 o 
 -38   2   8        5.45      -12.10     27.50 o 
 -36   2   8     2209.64     2265.35     66.72 o 
 -34   2   8      335.83      341.84     43.48 o 
 -32   2   8      791.96      662.21     39.00 o 
 -30   2   8      183.68      280.53     30.97 o 
 -28   2   8      872.31      838.62     45.51 o 
 -26   2   8     2411.89     2622.05     63.62 o 
 -24   2   8      137.51      110.42     28.50 o 
 -22   2   8     5621.07     5374.24     93.04 o 
 -20   2   8    15890.24    15732.33    184.34 o 
 -18   2   8     3526.03     3454.25     57.77 o 
 -16   2   8     9657.36     9159.67    102.15 o 
 -14   2   8      134.44      190.06     12.16 o 
 -12   2   8     6164.33     6272.61     70.83 o 
 -10   2   8    27274.03    28736.19    275.82 o 
  -8   2   8    31597.15    31874.95    277.15 o 
  -6   2   8     6474.71     6673.39     74.10 o 
  -4   2   8     3415.29     3336.30     50.40 o 
  -2   2   8     7900.03     7683.94     93.39 o 
   0   2   8     1023.75      835.71     23.37 o 
   2   2   8     7186.00     6521.85    117.69 o 
   4   2   8      287.83      252.32     29.13 o 
   6   2   8     8310.99     8190.28    151.96 o 
   8   2   8     4436.22     4333.58     61.47 o 
  10   2   8     1885.02     1789.02     57.89 o 
  12   2   8    13528.25    13403.99    163.71 o 
  14   2   8        3.33       -7.19     20.29 o 
  16   2   8     6257.99     6224.58     94.44 o 
  18   2   8      351.70      365.04     28.54 o 
  20   2   8     7554.76     7626.88    112.54 o 
  22   2   8     2184.66     2190.01     58.46 o 
  24   2   8    10060.49     9630.16    135.77 o 
  26   2   8       62.96       91.66     27.72 o 
  28   2   8       15.63       14.02     28.87 o 
  30   2   8      967.34      993.58     49.68 o 
  32   2   8     1583.50     1400.46    115.14 o 
  34   2   8     1503.59     1455.99     80.44 o 
 -45   3   8     1140.30     1071.83     97.89 o 
 -43   3   8      133.42      139.59     62.19 o 
 -41   3   8     1427.52     1545.42     62.81 o 
 -39   3   8      190.23      110.21     40.05 o 
 -37   3   8       99.82       56.75     30.28 o 
 -35   3   8     6030.50     6397.89    178.78 o 
 -33   3   8     1359.49     1220.09     51.96 o 
 -31   3   8     2577.26     2507.00     66.25 o 
 -29   3   8      682.67      698.59     37.22 o 
 -27   3   8      592.46      674.30     43.21 o 
 -25   3   8     4593.84     4572.84    152.13 o 
 -23   3   8      392.20      390.19     28.66 o 
 -21   3   8     2978.48     2973.54     60.82 o 
 -19   3   8       70.56      106.39     15.73 o 
 -17   3   8     2098.93     1808.04     30.97 o 
 -15   3   8     5944.21     5758.86     67.10 o 
 -13   3   8     3128.69     2456.84     36.50 o 
 -11   3   8    20715.39    22082.39    198.94 o 
  -9   3   8     1840.16     2208.95     33.93 o 
  -7   3   8    15755.80    16150.33    161.66 o 
  -5   3   8     6755.25     6597.47     74.00 o 
  -3   3   8     6690.52     6008.79     94.04 o 
  -1   3   8       70.55      129.10     12.80 o 
   1   3   8     5393.38     4920.86     60.79 o 
   3   3   8       36.56       95.64     18.48 o 
   5   3   8      275.48      254.13     16.14 o 
   7   3   8    14846.07    14396.58    294.46 o 
   9   3   8      616.95      630.79     27.21 o 
  11   3   8     2323.68     2221.54     49.55 o 
  13   3   8     1901.58     1794.36     46.44 o 
  15   3   8      430.86      445.88     28.94 o 
  17   3   8     5144.95     5240.39     85.96 o 
  19   3   8     4899.56     4832.25     82.74 o 
  21   3   8     1915.64     1890.39     53.10 o 
  23   3   8     2561.00     2467.20     63.99 o 
  25   3   8     1455.09     1474.99     50.69 o 
  27   3   8      178.31      251.97     31.67 o 
  29   3   8      152.16      198.32     42.92 o 
  31   3   8      501.10      517.42     55.56 o 
  33   3   8        0.53      -24.11     41.10 o 
 -44   4   8       54.42      -19.46     58.38 o 
 -42   4   8       44.43      106.76     63.21 o 
 -40   4   8     2116.28     2327.64    102.09 o 
 -38   4   8      394.09      502.56     51.79 o 
 -36   4   8     1843.61     1932.33     81.01 o 
 -34   4   8      388.71      390.74     46.41 o 
 -32   4   8     1056.25      956.29     57.07 o 
 -30   4   8     2181.69     2203.99     79.61 o 
 -28   4   8     2764.28     2369.81     81.14 o 
 -26   4   8     2904.36     2880.20    143.99 o 
 -24   4   8      104.68      115.95     34.19 o 
 -22   4   8     1625.69     1711.69     48.76 o 
 -20   4   8    11796.51    11334.10    229.01 o 
 -18   4   8     1025.07      920.07     42.79 o 
 -16   4   8      709.34      626.30     23.53 o 
 -14   4   8     3281.20     3538.94     55.55 o 
 -12   4   8     2389.50     2187.40     42.05 o 
 -10   4   8     1167.69     1107.46     30.11 o 
  -8   4   8    11161.08    11725.87    138.76 o 
  -6   4   8     6132.40     6494.09     86.14 o 
  -4   4   8       49.29       11.61      9.70 o 
  -2   4   8     4361.37     4218.20     54.02 o 
   0   4   8      752.96      875.60     24.09 o 
   2   4   8    18642.60    18088.61    256.71 o 
   4   4   8     1897.48     1817.36     37.18 o 
   6   4   8    18813.77    18926.06    192.12 o 
   8   4   8     1354.58     1217.92     37.43 o 
  10   4   8     3097.44     3199.29     66.40 o 
  12   4   8     6822.99     6634.02     97.00 o 
  14   4   8      311.60      212.79     27.07 o 
  16   4   8      178.03      258.88     26.75 o 
  18   4   8      794.18      884.18     37.29 o 
  20   4   8       90.40      100.15     26.03 o 
  22   4   8     1583.35     1566.84     50.76 o 
  24   4   8     1034.01     1080.21     43.99 o 
  26   4   8     1030.79      963.64     43.24 o 
  28   4   8        9.56       30.78     29.92 o 
  30   4   8       27.65       -5.92     29.10 o 
  32   4   8      761.45      805.70     63.65 o 
 -43   5   8      135.65       76.75     62.75 o 
 -41   5   8      364.00      379.28     47.11 o 
 -39   5   8      403.93      456.12     55.20 o 
 -37   5   8        2.14       10.06     35.69 o 
 -35   5   8     1873.66     1811.54     76.25 o 
 -33   5   8      541.58      568.23     50.82 o 
 -31   5   8     1266.14     1201.77     63.47 o 
 -29   5   8      838.05      621.25     87.48 o 
 -27   5   8      561.79      371.46     42.73 o 
 -25   5   8     3656.16     3608.46    203.67 o 
 -23   5   8       11.40      -36.99     43.07 o 
 -21   5   8      542.85      607.73     33.28 o 
 -19   5   8      133.31       79.94     24.25 o 
 -17   5   8       14.69       12.90     15.99 o 
 -15   5   8     2720.32     2641.53     49.24 o 
 -13   5   8     4455.06     4796.88    102.39 o 
 -11   5   8     6075.64     6277.29     85.91 o 
  -9   5   8     4535.64     4766.78     70.62 o 
  -7   5   8     2720.88     2712.66     50.87 o 
  -5   5   8        1.47       46.48     17.16 o 
  -3   5   8     2609.28     2334.42     47.17 o 
  -1   5   8     1025.15     1013.51     34.72 o 
   1   5   8     1383.26     1304.64     36.74 o 
   3   5   8     3681.35     3808.23     63.89 o 
   5   5   8     2914.08     3113.69     49.45 o 
   7   5   8    38596.77    38473.21    415.53 o 
   9   5   8        3.55       -8.13     19.34 o 
  11   5   8      913.90      920.38     34.63 o 
  13   5   8      911.41      823.86     36.03 o 
  15   5   8     1470.11     1321.84     44.42 o 
  17   5   8      953.27     1093.59     41.79 o 
  19   5   8      103.84       51.71     25.09 o 
  21   5   8      324.80      311.15     31.50 o 
  23   5   8       35.57       28.24     26.23 o 
  25   5   8      497.83      403.17     55.16 o 
  27   5   8      468.70      573.97     43.81 o 
  29   5   8      970.62     1042.43     80.24 o 
  31   5   8       32.40       39.92     31.94 o 
 -42   6   8      590.15      803.26     90.84 o 
 -40   6   8     1697.89     1815.41     81.65 o 
 -38   6   8      353.50      368.81     49.55 o 
 -36   6   8      305.90      377.59     56.05 o 
 -34   6   8      847.86      800.39     93.19 o 
 -32   6   8      715.58      768.83     56.28 o 
 -30   6   8      761.55      832.39     70.51 o 
 -28   6   8      400.48      372.85     45.24 o 
 -26   6   8      590.58      647.67     67.62 o 
 -24   6   8        5.64      -32.75     30.17 o 
 -22   6   8       98.85      151.84     26.31 o 
 -20   6   8     3335.22     3076.43     85.82 o 
 -18   6   8      857.94      793.26     39.33 o 
 -16   6   8      191.00      167.28     20.15 o 
 -14   6   8     1194.25     1244.91     36.49 o 
 -12   6   8     5942.13     6161.91     90.75 o 
 -10   6   8     3714.56     3630.70     62.37 o 
  -8   6   8    10575.68    10859.95    135.94 o 
  -6   6   8      148.53      173.75     22.00 o 
  -4   6   8      130.81      147.34     20.87 o 
  -2   6   8     2346.95     2309.55     64.91 o 
   0   6   8     3227.64     3100.79     58.38 o 
   2   6   8     2057.25     1958.15     47.30 o 
   4   6   8      100.24      166.79     22.79 o 
   6   6   8      634.27      629.77     30.65 o 
   8   6   8     1280.59     1412.03     56.58 o 
  10   6   8       21.82       33.64     28.92 o 
  12   6   8      690.77      781.85     83.80 o 
  14   6   8      521.93      505.94     40.15 o 
  16   6   8      116.52      137.90     33.39 o 
  18   6   8      109.04      118.80     33.53 o 
  20   6   8      622.09      613.03     43.47 o 
  22   6   8       47.94       67.18     34.27 o 
  24   6   8      535.24      484.00     43.49 o 
  26   6   8      653.88      740.05     67.88 o 
  28   6   8        0.27       75.03     46.68 o 
  30   6   8      375.46      390.09     49.89 o 
 -41   7   8        9.74      -38.03     37.33 o 
 -39   7   8      922.84     1005.38     64.83 o 
 -37   7   8      414.83      346.64     47.31 o 
 -35   7   8      150.23      110.19     42.46 o 
 -33   7   8      681.04      819.55     57.45 o 
 -31   7   8       68.81        1.49     63.83 o 
 -29   7   8       99.90       47.25     39.36 o 
 -27   7   8      176.35      161.53     41.61 o 
 -25   7   8       80.42       68.50     39.22 o 
 -23   7   8      591.13      628.11     43.12 o 
 -21   7   8      207.32      219.21     50.07 o 
 -19   7   8      408.34      397.45     45.09 o 
 -17   7   8      130.28       85.95     27.38 o 
 -15   7   8     3450.64     3344.19     62.08 o 
 -13   7   8     7193.95     7018.04    100.44 o 
 -11   7   8     1063.01     1087.17     49.46 o 
  -9   7   8    18268.20    18660.59    218.62 o 
  -7   7   8      877.83      893.41     36.02 o 
  -5   7   8      495.85      493.68     29.22 o 
  -3   7   8      507.05      479.08     29.09 o 
  -1   7   8      144.43      161.97     30.82 o 
   1   7   8       40.40        4.49     21.49 o 
   3   7   8      239.58      261.77     26.61 o 
   5   7   8     2537.54     2402.25     55.69 o 
   7   7   8      791.69      683.91     40.81 o 
   9   7   8       11.51       27.21     28.63 o 
  11   7   8        6.34      -12.95     32.86 o 
  13   7   8        7.59      -26.72     28.97 o 
  15   7   8      145.00      191.41     35.90 o 
  17   7   8     1633.67     1670.63     62.70 o 
  19   7   8       87.63       66.01     35.01 o 
  21   7   8       65.52       25.83     34.12 o 
  23   7   8      637.47      548.60     45.70 o 
  25   7   8        6.95      -45.65     39.91 o 
  27   7   8      580.02      648.35     58.11 o 
  29   7   8      165.84      100.24     41.50 o 
 -38   8   8     2245.73     2498.59     96.72 o 
 -36   8   8      831.62      889.38     64.45 o 
 -34   8   8        9.22       55.36     41.81 o 
 -32   8   8     1099.67     1038.38     64.96 o 
 -30   8   8      464.84      552.06     53.74 o 
 -28   8   8       71.96       87.08     41.53 o 
 -26   8   8        7.58       13.49     34.82 o 
 -24   8   8      419.76      405.13     36.65 o 
 -22   8   8       32.41       45.25     28.69 o 
 -20   8   8       25.72       -1.85     26.47 o 
 -18   8   8       70.91       28.62     28.72 o 
 -16   8   8     1578.85     1711.21     47.65 o 
 -14   8   8      963.65      971.31     38.31 o 
 -12   8   8     2593.19     2457.05     61.11 o 
 -10   8   8     6638.03     6801.10    101.30 o 
  -8   8   8     6916.59     7013.72    109.16 o 
  -6   8   8      320.36      360.89     29.63 o 
  -4   8   8      853.05      857.31     36.68 o 
  -2   8   8     1352.88     1361.54     45.52 o 
   0   8   8     1472.79     1415.27     45.98 o 
   2   8   8        3.03      -10.23     23.21 o 
   4   8   8      198.50      166.77     27.02 o 
   6   8   8      314.25      248.08     29.35 o 
   8   8   8       73.07      104.54     51.25 o 
  10   8   8       16.37       -5.95     43.82 o 
  12   8   8      346.29      328.88     38.25 o 
  14   8   8      328.61      356.32     55.49 o 
  16   8   8       23.86      -13.47     32.25 o 
  18   8   8      340.33      239.84     39.52 o 
  20   8   8     1336.03     1384.44     61.83 o 
  22   8   8        0.13      -50.39     35.07 o 
  24   8   8      532.35      488.72     46.31 o 
  26   8   8       86.20        3.60     42.21 o 
 -37   9   8      631.24      630.52     90.76 o 
 -35   9   8      127.81       71.93     42.73 o 
 -33   9   8      100.45       21.89     43.80 o 
 -31   9   8      247.67      218.15     47.03 o 
 -29   9   8      636.70      749.06     60.08 o 
 -27   9   8      113.59       28.01     41.87 o 
 -25   9   8      199.72      196.10     43.47 o 
 -23   9   8      106.58       98.06     39.15 o 
 -21   9   8       25.88       68.91     31.21 o 
 -19   9   8      558.62      493.34     38.94 o 
 -17   9   8      334.32      300.06     36.11 o 
 -15   9   8      457.74      497.07     31.73 o 
 -13   9   8      550.37      534.85     32.79 o 
 -11   9   8      282.59      323.54     29.51 o 
  -9   9   8     3022.76     3245.19     67.58 o 
  -7   9   8      615.23      570.15     33.67 o 
  -5   9   8     4324.75     4230.15     93.96 o 
  -3   9   8      282.74      294.08     30.35 o 
  -1   9   8      105.88      103.91     26.34 o 
   1   9   8     1095.17     1093.58     56.36 o 
   3   9   8       25.24        0.83     25.53 o 
   5   9   8      585.02      505.75     33.72 o 
   7   9   8       12.49       74.72     33.27 o 
   9   9   8     2574.52     2279.77    108.04 o 
  11   9   8       31.23        9.02     31.49 o 
  13   9   8     1163.48     1244.01     57.39 o 
  15   9   8        5.64      -55.13     36.76 o 
  17   9   8        6.64        1.54     35.05 o 
  19   9   8      292.14      206.50     41.43 o 
  21   9   8      347.03      368.25     66.67 o 
  23   9   8        4.97      -36.68     35.14 o 
  25   9   8      167.19      203.18     47.93 o 
 -34  10   8       75.76      -12.33     42.31 o 
 -32  10   8       90.47       67.40     80.94 o 
 -30  10   8      655.70      650.63     58.84 o 
 -28  10   8       84.02      104.99     46.31 o 
 -26  10   8     3196.17     3289.73    109.80 o 
 -24  10   8      208.92      171.37     39.13 o 
 -22  10   8      601.72      589.99     44.24 o 
 -20  10   8     1232.69     1287.27     57.69 o 
 -18  10   8       93.52       87.51     33.16 o 
 -16  10   8      577.09      681.54     45.37 o 
 -14  10   8       37.36       28.34     25.76 o 
 -12  10   8      987.09      868.00     39.57 o 
 -10  10   8      100.55       91.24     27.84 o 
  -8  10   8        3.89      -33.54     23.51 o 
  -6  10   8      249.36      251.87     30.02 o 
  -4  10   8      514.23      514.65     41.12 o 
  -2  10   8      845.51      947.12     41.55 o 
   0  10   8      315.93      295.61     36.42 o 
   2  10   8      463.71      489.85     35.69 o 
   4  10   8      120.97       86.28     30.76 o 
   6  10   8        5.85      -21.81     31.95 o 
   8  10   8      203.05      129.32     36.48 o 
  10  10   8       36.88       17.69     32.56 o 
  12  10   8       27.37       17.74     34.35 o 
  14  10   8      413.14      303.17     50.69 o 
  16  10   8      425.55      389.59     45.11 o 
  18  10   8       74.35       81.89     38.98 o 
  20  10   8      111.16       54.26     37.31 o 
  22  10   8      361.53      227.89     41.29 o 
 -31  11   8      145.78      214.75     69.60 o 
 -29  11   8      171.50      133.64     47.98 o 
 -27  11   8      398.21      398.78     54.06 o 
 -25  11   8      987.86      883.99     50.40 o 
 -23  11   8      220.04      146.27     37.17 o 
 -21  11   8     1876.35     1904.96     68.48 o 
 -19  11   8        0.96      -25.69     34.60 o 
 -17  11   8     1500.58     1540.43     67.52 o 
 -15  11   8       12.91      -23.90     36.66 o 
 -13  11   8      715.33      771.53     39.07 o 
 -11  11   8       76.62      102.79     28.71 o 
  -9  11   8      801.22      801.17     40.79 o 
  -7  11   8       79.05       88.58     31.62 o 
  -5  11   8      121.44       43.84     31.60 o 
  -3  11   8      253.01      301.15     32.91 o 
  -1  11   8     1053.40     1068.91     51.70 o 
   1  11   8      829.04      906.85     65.44 o 
   3  11   8     1889.89     1934.55     59.46 o 
   5  11   8       11.44      -11.17     35.37 o 
   7  11   8     1669.01     1621.59     64.73 o 
   9  11   8      493.11      582.29     49.23 o 
  11  11   8      201.00      217.66     42.05 o 
  13  11   8       14.57      -38.67     36.24 o 
  15  11   8       76.29       57.12     39.64 o 
  17  11   8      901.66      938.39     55.50 o 
  19  11   8      127.29      115.48     38.43 o 
 -26  12   8       20.40       -6.19     43.66 o 
 -24  12   8       60.48       -5.88     33.04 o 
 -22  12   8      183.83      138.88     37.68 o 
 -20  12   8      337.42      348.96     41.48 o 
 -18  12   8     1156.69     1073.35     55.63 o 
 -16  12   8      449.61      478.32     49.48 o 
 -14  12   8       10.06       14.43     27.50 o 
 -12  12   8      709.88      676.33     40.75 o 
 -10  12   8      151.54      182.99     31.05 o 
  -8  12   8      709.81      701.69     41.06 o 
  -6  12   8      126.50      165.55     31.19 o 
  -4  12   8        2.82      -44.20     43.60 o 
  -2  12   8     2215.96     2267.49     64.74 o 
   0  12   8      180.06      132.55     32.11 o 
   2  12   8     4026.66     3851.73     83.59 o 
   4  12   8      761.90      694.86     44.61 o 
   6  12   8     1309.53     1206.59     58.08 o 
   8  12   8      215.83      159.55     40.20 o 
  10  12   8      974.82      958.48     55.25 o 
  12  12   8        7.28       19.03     36.98 o 
  14  12   8       30.52       36.79     44.37 o 
 -21  13   8      236.20      233.59     39.97 o 
 -19  13   8       13.46      -48.21     40.75 o 
 -17  13   8       68.77      110.79     37.75 o 
 -15  13   8      417.03      379.24     43.59 o 
 -13  13   8      327.43      385.51     48.70 o 
 -11  13   8      598.74      560.76     39.76 o 
  -9  13   8     1107.14     1103.40     53.48 o 
  -7  13   8      439.89      510.91     45.06 o 
  -5  13   8       74.19      106.54     32.24 o 
  -3  13   8     2824.49     3023.38     74.02 o 
  -1  13   8      891.93      765.58     51.07 o 
   1  13   8     1343.99     1362.17     91.12 o 
   3  13   8      853.14      843.94     55.05 o 
   5  13   8      308.91      326.13     61.63 o 
   7  13   8     1539.13     1492.03     82.05 o 
   9  13   8       56.30      106.68     48.15 o 
  -8  14   8     1835.25     1842.30    137.51 o 
  -6  14   8      141.87      138.66     48.14 o 
  -4  14   8      664.36      741.88     52.93 o 
 -45   1   9      221.85      252.20     44.46 o 
 -43   1   9      450.12      623.63     52.65 o 
 -41   1   9      288.16      303.82     32.26 o 
 -39   1   9     1554.73     1518.29     68.01 o 
 -37   1   9       46.06        7.66     28.75 o 
 -35   1   9     1799.46     1827.40     85.88 o 
 -33   1   9       40.21       53.03     26.99 o 
 -31   1   9       38.26       32.96     26.30 o 
 -29   1   9     2204.97     2163.73     62.43 o 
 -27   1   9       26.99       64.52     25.60 o 
 -25   1   9     5069.81     5187.87     93.18 o 
 -23   1   9      847.61      914.33     46.73 o 
 -21   1   9     3867.11     3668.92    101.65 o 
 -19   1   9        5.08       17.44     14.82 o 
 -17   1   9      720.67      690.18     20.99 o 
 -15   1   9     1243.27     1434.17     28.75 o 
 -13   1   9      361.22      253.85     15.69 o 
 -11   1   9     9078.93     9257.24    111.37 o 
  -9   1   9        7.89       14.55     13.25 o 
  -7   1   9     2054.04     2314.81     37.05 o 
  -5   1   9      701.18      814.67     24.06 o 
  -3   1   9      431.03      405.98     17.16 o 
  -1   1   9     4179.64     4053.81     59.02 o 
   1   1   9       24.43        0.61     12.33 o 
   3   1   9      356.87      498.89     20.32 o 
   5   1   9     9261.55     9673.74    124.01 o 
   7   1   9     8601.73     8900.35    117.51 o 
   9   1   9      174.21      245.24     23.04 o 
  11   1   9       79.33       46.71     21.84 o 
  13   1   9      258.94      238.82     25.24 o 
  15   1   9      820.57      865.90     37.05 o 
  17   1   9     1941.50     2001.35     54.82 o 
  19   1   9       81.85       74.25     23.50 o 
  21   1   9      145.69      110.76     27.07 o 
  23   1   9       18.58      -10.74     24.52 o 
  25   1   9       72.69       27.36     26.09 o 
  27   1   9       31.11       43.68     35.41 o 
  29   1   9       80.78       61.92     26.82 o 
  31   1   9       65.09       45.73     54.50 o 
  33   1   9      589.86      526.64     61.12 o 
 -46   2   9      525.50      490.29     50.43 o 
 -44   2   9      134.06      124.07     40.34 o 
 -42   2   9      224.48      266.13     37.41 o 
 -40   2   9     4022.26     4092.75     97.73 o 
 -38   2   9      185.27      207.51     33.67 o 
 -36   2   9      444.84      572.97     39.02 o 
 -34   2   9      367.88      345.62     33.66 o 
 -32   2   9      100.58      104.46     28.75 o 
 -30   2   9     5057.11     4863.99     95.03 o 
 -28   2   9     1150.37     1190.55     48.68 o 
 -26   2   9        5.54      -22.54     23.21 o 
 -24   2   9     3215.19     3220.23     78.93 o 
 -22   2   9     1716.04     1715.72     49.81 o 
 -20   2   9      597.52      569.03     26.38 o 
 -18   2   9     2266.79     2221.82     41.84 o 
 -16   2   9     1816.50     1818.94     34.22 o 
 -14   2   9     1072.18     1211.04     25.23 o 
 -12   2   9     3318.57     4033.06     47.46 o 
 -10   2   9      778.62      856.76     23.04 o 
  -8   2   9    13358.05    13634.26    138.45 o 
  -6   2   9     6063.14     6094.37     64.80 o 
  -4   2   9       31.40       -6.62     10.56 o 
  -2   2   9        4.01       -0.61     12.42 o 
   0   2   9     1316.77     1410.12     29.12 o 
   2   2   9     2033.46     1893.83     34.64 o 
   4   2   9       27.93       79.48     24.92 o 
   6   2   9      292.20      280.66     23.15 o 
   8   2   9     2012.83     2177.36     49.76 o 
  10   2   9      157.70      138.40     20.39 o 
  12   2   9     2919.31     3275.88     57.16 o 
  14   2   9     6025.83     6091.98     97.19 o 
  16   2   9      119.00      129.38     25.82 o 
  18   2   9     1001.61      958.78     45.60 o 
  20   2   9        3.70      -16.86     23.12 o 
  22   2   9     1226.21     1172.07     45.72 o 
  24   2   9        5.85        2.23     24.59 o 
  26   2   9      723.48      825.35     41.96 o 
  28   2   9       21.04       29.41     28.43 o 
  30   2   9       66.34       10.68     31.73 o 
  32   2   9      992.06      948.54     68.56 o 
 -45   3   9      381.36      285.78     70.38 o 
 -43   3   9      451.96      415.64     51.99 o 
 -41   3   9       35.00       30.82     40.70 o 
 -39   3   9      184.95      211.45     45.32 o 
 -37   3   9      549.28      603.98     50.65 o 
 -35   3   9     1366.53     1471.30     55.77 o 
 -33   3   9     2522.45     2757.89     71.64 o 
 -31   3   9      287.53      291.67     30.82 o 
 -29   3   9      115.69       92.85     26.67 o 
 -27   3   9     1372.37     1337.04     49.30 o 
 -25   3   9      388.87      422.02     30.57 o 
 -23   3   9     3843.01     3866.58     77.81 o 
 -21   3   9      122.44      180.98     18.79 o 
 -19   3   9      714.87      664.25     27.13 o 
 -17   3   9      243.36      218.59     14.04 o 
 -15   3   9      585.84      610.05     22.07 o 
 -13   3   9    23518.23    23478.65    231.92 o 
 -11   3   9     2012.29     1737.37     30.82 o 
  -9   3   9      110.06      144.02     12.96 o 
  -7   3   9      598.04      670.28     20.60 o 
  -5   3   9     2370.80     2543.71     41.62 o 
  -3   3   9     5155.97     4498.84     90.39 o 
  -1   3   9    12254.35    12384.37    142.35 o 
   1   3   9     2429.90     2275.12     38.60 o 
   3   3   9        7.37       -5.74     12.79 o 
   5   3   9     9238.82     9549.82    121.07 o 
   7   3   9     2045.37     1979.70     45.71 o 
   9   3   9     5608.96     5814.11     87.11 o 
  11   3   9      988.83     1043.38     37.24 o 
  13   3   9       28.25      -19.51     19.89 o 
  15   3   9     1680.68     1692.14     48.79 o 
  17   3   9      973.29      996.45     40.62 o 
  19   3   9     5275.34     5300.28     90.22 o 
  21   3   9       51.22       14.58     25.54 o 
  23   3   9       24.41        0.33     27.46 o 
  25   3   9     3197.56     3034.92     75.87 o 
  27   3   9      702.84      684.61     39.69 o 
  29   3   9     1866.79     1749.76     90.65 o 
  31   3   9      374.65      356.15     51.61 o 
 -44   4   9       26.36        6.90     52.60 o 
 -42   4   9     1262.67     1246.33    106.09 o 
 -40   4   9     1626.82     1589.82     77.69 o 
 -38   4   9      936.10      981.34     62.94 o 
 -36   4   9     1531.15     1630.73     75.08 o 
 -34   4   9       34.31       65.27     38.34 o 
 -32   4   9     1074.60     1035.38     59.17 o 
 -30   4   9     2719.35     2608.08    101.29 o 
 -28   4   9     5398.32     5012.48    123.50 o 
 -26   4   9      448.03      430.71     85.50 o 
 -24   4   9       44.92        4.44     31.68 o 
 -22   4   9     1688.01     1463.84    102.99 o 
 -20   4   9      130.60      118.75     23.27 o 
 -18   4   9    10020.70     9669.93    145.97 o 
 -16   4   9     1748.81     1695.27     37.91 o 
 -14   4   9     2274.15     2373.87     50.56 o 
 -12   4   9      266.85      222.37     20.25 o 
 -10   4   9      671.29      654.97     26.03 o 
  -8   4   9    26840.76    27077.14    296.27 o 
  -6   4   9     4302.40     4459.08     67.02 o 
  -4   4   9     3165.59     2847.49     51.29 o 
  -2   4   9      709.09      835.55     24.53 o 
   0   4   9     1638.63     1584.18     32.90 o 
   2   4   9    16118.46    15565.84    176.21 o 
   4   4   9     9959.85     9757.21    187.93 o 
   6   4   9     7064.74     6781.12     96.55 o 
   8   4   9      514.25      524.72     30.28 o 
  10   4   9     7659.97     7636.40    107.62 o 
  12   4   9      639.19      689.50     32.58 o 
  14   4   9    10261.85    10530.28    140.90 o 
  16   4   9      271.59      259.67     28.96 o 
  18   4   9       23.83        2.02     23.81 o 
  20   4   9      868.92      779.03     38.07 o 
  22   4   9      120.73      101.45     28.38 o 
  24   4   9     2101.04     2123.80     58.96 o 
  26   4   9      163.57      115.61     30.56 o 
  28   4   9      434.75      463.16     62.16 o 
  30   4   9      391.12      387.36     62.21 o 
 -43   5   9     1188.28     1249.42     70.80 o 
 -41   5   9     2162.73     2178.60     87.31 o 
 -39   5   9       12.52       -4.92     38.56 o 
 -37   5   9     1908.14     1983.37     82.13 o 
 -35   5   9     1653.10     1537.69     73.77 o 
 -33   5   9     2347.88     2375.47     85.26 o 
 -31   5   9     1836.37     1891.19     76.04 o 
 -29   5   9      426.35      365.22     54.26 o 
 -27   5   9     1057.65     1140.36     61.36 o 
 -25   5   9      105.90      124.93     35.15 o 
 -23   5   9     4103.31     4062.77    106.78 o 
 -21   5   9       17.84        4.08     23.03 o 
 -19   5   9      919.05      978.91     53.84 o 
 -17   5   9     3990.19     3893.77     78.56 o 
 -15   5   9       27.30       45.98     21.42 o 
 -13   5   9    27063.06    26920.01    299.46 o 
 -11   5   9      647.69      673.44     28.30 o 
  -9   5   9    13132.42    13390.79    159.98 o 
  -7   5   9     8918.41     9014.53    115.84 o 
  -5   5   9     9818.06    10194.91    128.27 o 
  -3   5   9    17884.75    17987.42    208.10 o 
  -1   5   9    10545.24    10299.25    130.54 o 
   1   5   9      449.06      394.52     29.03 o 
   3   5   9     1567.01     1487.13     44.12 o 
   5   5   9     2530.08     2470.87     62.95 o 
   7   5   9    11207.04    11686.12    174.15 o 
   9   5   9    11162.63    11233.34    170.48 o 
  11   5   9     6042.41     6208.27     94.78 o 
  13   5   9     1913.38     2154.34     53.38 o 
  15   5   9     2286.01     2053.01     54.25 o 
  17   5   9      314.56      340.86     29.86 o 
  19   5   9      630.72      619.76     36.37 o 
  21   5   9       72.47       37.98     26.00 o 
  23   5   9        6.25       11.54     27.03 o 
  25   5   9      148.50       70.06     28.09 o 
  27   5   9        1.21      -11.16     29.39 o 
  29   5   9      638.23      622.67     45.11 o 
 -42   6   9     1255.29     1414.60    134.50 o 
 -40   6   9     1803.11     1777.62     82.69 o 
 -38   6   9      681.80      679.17     56.91 o 
 -36   6   9     1036.65     1090.97    119.29 o 
 -34   6   9      251.52      252.56     45.35 o 
 -32   6   9     2006.12     1913.55     78.99 o 
 -30   6   9     1755.63     1552.70     74.11 o 
 -28   6   9     1767.23     1741.86     74.23 o 
 -26   6   9     2568.34     2176.03    173.34 o 
 -24   6   9      248.55      172.33     39.88 o 
 -22   6   9       39.60       -3.36     34.42 o 
 -20   6   9     2587.87     2410.11    105.06 o 
 -18   6   9    12406.12    12470.72    186.31 o 
 -16   6   9       28.71       24.66     18.84 o 
 -14   6   9     5548.39     5334.54     81.35 o 
 -12   6   9     3496.44     3499.37     62.66 o 
 -10   6   9     6317.67     5906.82     87.19 o 
  -8   6   9    21781.37    23050.86    261.29 o 
  -6   6   9      547.75      475.31     27.76 o 
  -4   6   9     2049.01     2140.22     66.34 o 
  -2   6   9        6.96       -0.22     19.62 o 
   0   6   9     1423.99     1443.46     52.58 o 
   2   6   9     8293.23     7998.19    111.46 o 
   4   6   9    17985.41    17701.67    210.68 o 
   6   6   9     1083.25     1162.87     55.71 o 
   8   6   9      461.28      496.25     38.71 o 
  10   6   9     5670.77     5710.48    139.77 o 
  12   6   9     5164.16     5363.96    108.34 o 
  14   6   9    13793.27    13806.31    286.86 o 
  16   6   9      438.96      432.15     41.02 o 
  18   6   9       26.86       60.66     32.84 o 
  20   6   9      369.22      357.08     40.86 o 
  22   6   9      123.37      130.83     35.48 o 
  24   6   9     2530.04     2863.17     81.84 o 
  26   6   9      202.94      212.75     38.19 o 
  28   6   9      513.79      488.59     52.19 o 
 -41   7   9       22.83       20.53     44.13 o 
 -39   7   9      197.31      280.88     78.79 o 
 -37   7   9      571.59      631.84     57.32 o 
 -35   7   9      890.47      921.91     62.73 o 
 -33   7   9     2664.60     2677.24    189.16 o 
 -31   7   9      868.23      753.10     62.65 o 
 -29   7   9      601.03      501.51     51.38 o 
 -27   7   9      685.00      731.30     54.00 o 
 -25   7   9      336.76      283.73     42.92 o 
 -23   7   9     7838.89     8003.28    137.05 o 
 -21   7   9      166.37      143.78     48.86 o 
 -19   7   9     1047.04     1066.35     62.10 o 
 -17   7   9     6268.37     6194.00    113.66 o 
 -15   7   9      577.47      594.91     46.48 o 
 -13   7   9    36561.54    36097.01    400.35 o 
 -11   7   9       98.42       97.30     32.17 o 
  -9   7   9      591.37      637.48     31.86 o 
  -7   7   9     3992.90     4147.83     85.04 o 
  -5   7   9     9303.73     9348.53    126.08 o 
  -3   7   9     2342.78     2401.85     63.93 o 
  -1   7   9     8140.85     8390.87    117.41 o 
   1   7   9      227.69      281.87     28.07 o 
   3   7   9       24.76        5.39     22.22 o 
   5   7   9     2344.56     2321.39     67.35 o 
   7   7   9     1656.28     1887.55     64.67 o 
   9   7   9    10905.04    11393.15    179.24 o 
  11   7   9     1755.15     1843.98     72.89 o 
  13   7   9      703.24      729.61     47.14 o 
  15   7   9     4445.17     4296.88    114.20 o 
  17   7   9        2.57      -20.65     33.12 o 
  19   7   9     3874.29     4198.15    158.01 o 
  21   7   9        2.85      -16.08     34.72 o 
  23   7   9     1508.79     1507.22     66.56 o 
  25   7   9     3040.47     2921.97     84.62 o 
  27   7   9      268.44      322.71     51.40 o 
 -38   8   9       99.04       61.33     45.47 o 
 -36   8   9      343.49      280.07     54.45 o 
 -34   8   9      105.87       80.17     43.05 o 
 -32   8   9     2303.47     2110.65     87.60 o 
 -30   8   9     2084.25     1842.31    147.67 o 
 -28   8   9     7680.62     6988.12    163.68 o 
 -26   8   9       58.54       85.83     39.61 o 
 -24   8   9     1593.08     1466.88     88.26 o 
 -22   8   9     3528.93     3389.94     81.77 o 
 -20   8   9      593.41      596.57     52.51 o 
 -18   8   9    14358.23    13856.13    210.16 o 
 -16   8   9        2.92       -1.62     21.75 o 
 -14   8   9     5144.22     5099.55     84.67 o 
 -12   8   9      281.85      299.61     27.55 o 
 -10   8   9     3076.56     3078.24     57.87 o 
  -8   8   9     5345.07     5705.18     91.66 o 
  -6   8   9        2.07       16.45     23.18 o 
  -4   8   9     2595.65     2740.46     63.72 o 
  -2   8   9       45.20       57.28     24.39 o 
   0   8   9      906.55      930.05     53.22 o 
   2   8   9     3099.83     3313.92     69.25 o 
   4   8   9     4115.26     4413.37     81.31 o 
   6   8   9       16.44      -14.65     30.57 o 
   8   8   9      268.69      218.12     35.47 o 
  10   8   9      783.92      797.25     47.56 o 
  12   8   9     1663.69     1749.14     66.62 o 
  14   8   9     3926.08     4165.45     99.10 o 
  16   8   9      318.84      301.59     41.18 o 
  18   8   9       12.15      102.16     37.33 o 
  20   8   9     1419.53     1297.76     60.78 o 
  22   8   9      397.19      453.24     45.42 o 
  24   8   9     2649.19     2790.98     83.87 o 
 -37   9   9       85.38       15.07     41.70 o 
 -35   9   9     1117.83     1112.50     90.85 o 
 -33   9   9      655.05      631.55     70.47 o 
 -31   9   9     1194.63     1085.54     76.97 o 
 -29   9   9      883.99      746.92     60.71 o 
 -27   9   9     2974.92     2912.49    101.51 o 
 -25   9   9       47.06      -21.39     37.00 o 
 -23   9   9     8628.02     8360.50    147.90 o 
 -21   9   9      345.89      304.16     37.49 o 
 -19   9   9     3475.09     3278.16     83.14 o 
 -17   9   9     1827.02     1898.23     64.90 o 
 -15   9   9      133.28      173.59     27.02 o 
 -13   9   9     5819.16     5866.99    129.97 o 
 -11   9   9     4640.61     4895.41    123.04 o 
  -9   9   9     2062.96     2178.56     51.30 o 
  -7   9   9       58.16       20.72     25.27 o 
  -5   9   9     2070.20     2070.19     56.81 o 
  -3   9   9     8209.93     8495.98    198.41 o 
  -1   9   9     1653.53     1706.11     74.66 o 
   1   9   9     1344.15     1588.85     52.10 o 
   3   9   9      854.05      753.15     43.60 o 
   5   9   9     1019.64     1083.88     61.63 o 
   7   9   9      710.62      801.72     48.59 o 
   9   9   9     1482.22     1618.29     63.96 o 
  11   9   9        9.39      -36.14     34.24 o 
  13   9   9      214.72      149.26     39.01 o 
  15   9   9     1286.84     1304.70    118.93 o 
  17   9   9      271.05      379.21     44.70 o 
  19   9   9     2759.58     2906.35     94.31 o 
  21   9   9      653.35      674.65     51.18 o 
  23   9   9      464.44      481.40     64.81 o 
 -34  10   9       52.45       33.28     42.42 o 
 -32  10   9      295.81      222.12     49.79 o 
 -30  10   9      172.15       92.80     45.92 o 
 -28  10   9     5254.08     5294.26    142.19 o 
 -26  10   9      650.59      635.28     58.57 o 
 -24  10   9      831.13      763.25     47.89 o 
 -22  10   9     3515.91     3412.98     87.73 o 
 -20  10   9      323.89      290.67     38.31 o 
 -18  10   9     2483.47     2344.67     73.36 o 
 -16  10   9       15.57       33.48     36.83 o 
 -14  10   9       75.62       64.01     25.72 o 
 -12  10   9     3160.28     3237.51     81.83 o 
 -10  10   9      235.00      285.69     52.81 o 
  -8  10   9     6883.59     7165.84    101.29 o 
  -6  10   9     1245.35     1347.75     57.04 o 
  -4  10   9     3125.20     3164.43     70.96 o 
  -2  10   9     2136.46     2010.72     59.58 o 
   0  10   9      518.67      596.79     47.98 o 
   2  10   9     5351.71     5533.68    133.14 o 
   4  10   9     2079.87     1932.14     68.91 o 
   6  10   9      217.76      224.56     39.51 o 
   8  10   9       72.75      -16.60     33.99 o 
  10  10   9      259.34      275.72     41.04 o 
  12  10   9      811.47      743.19     58.02 o 
  14  10   9     1621.32     1477.60     66.04 o 
  16  10   9       81.27       52.75     37.64 o 
  18  10   9      245.68      274.56     42.89 o 
  20  10   9     2084.70     2037.43     75.11 o 
 -31  11   9      384.63      447.10     75.38 o 
 -29  11   9      116.79      176.65     47.70 o 
 -27  11   9     1252.34     1152.83     71.40 o 
 -25  11   9      362.19      331.98     82.19 o 
 -23  11   9     1603.20     1550.79     65.16 o 
 -21  11   9        5.78       -5.68     45.77 o 
 -19  11   9      700.93      758.16     61.30 o 
 -17  11   9      325.03      293.11     39.77 o 
 -15  11   9      539.47      497.78     43.94 o 
 -13  11   9     4763.18     4810.74    107.01 o 
 -11  11   9      329.98      279.83     32.07 o 
  -9  11   9      270.93      229.00     31.21 o 
  -7  11   9     2548.56     2505.02     58.37 o 
  -5  11   9       23.01        4.62     34.82 o 
  -3  11   9     3941.84     3844.62     80.44 o 
  -1  11   9     2281.95     2333.68     65.63 o 
   1  11   9      904.34      943.70     46.27 o 
   3  11   9        0.86      -43.82     29.21 o 
   5  11   9     2218.15     2025.02     72.26 o 
   7  11   9     1857.74     1806.88     70.47 o 
   9  11   9      632.30      591.20     48.78 o 
  11  11   9      124.36      207.65     53.39 o 
  13  11   9        3.79      -48.97     36.24 o 
  15  11   9      294.87      239.60     78.03 o 
  17  11   9        4.63        7.31     51.00 o 
 -26  12   9       43.11      -20.56     42.46 o 
 -24  12   9       72.75       59.62     34.36 o 
 -22  12   9      605.59      596.80     47.62 o 
 -20  12   9       62.03       48.68     34.90 o 
 -18  12   9     1121.44     1252.71     60.58 o 
 -16  12   9      425.03      463.12     47.83 o 
 -14  12   9      174.90      236.69     51.42 o 
 -12  12   9       77.09       51.66     28.86 o 
 -10  12   9      110.22       87.74     31.25 o 
  -8  12   9      798.17      842.89     44.49 o 
  -6  12   9      397.22      363.27     59.43 o 
  -4  12   9      757.76      710.63     42.10 o 
  -2  12   9      457.61      441.97     44.55 o 
   0  12   9     1470.21     1423.33     55.15 o 
   2  12   9       41.77       55.41     32.29 o 
   4  12   9     1558.38     1414.46     62.86 o 
   6  12   9      243.23      180.73     41.05 o 
   8  12   9      118.70      110.08     38.95 o 
  10  12   9      766.35      685.73     51.94 o 
  12  12   9        8.27       56.73     36.14 o 
 -19  13   9       71.52       35.33     34.99 o 
 -17  13   9      272.72      203.22     40.48 o 
 -15  13   9      145.23       78.77     39.21 o 
 -13  13   9      534.10      592.55     49.82 o 
 -11  13   9       60.79       31.16     30.76 o 
  -9  13   9       14.14        1.41     30.55 o 
  -7  13   9      643.60      704.23     51.89 o 
  -5  13   9       74.23       37.69     31.97 o 
  -3  13   9     1790.12     1692.74     54.44 o 
  -1  13   9      552.05      545.47     46.85 o 
   1  13   9      282.02      297.58     42.53 o 
   3  13   9      171.18      127.29     47.73 o 
   5  13   9       23.02       49.91     61.59 o 
 -46   0  10        4.04      -52.06     50.40 o 
 -44   0  10       14.58        7.45     35.74 o 
 -42   0  10     2182.60     2144.57    103.33 o 
 -40   0  10      249.35      273.32    106.96 o 
 -38   0  10     3156.78     3339.27     99.40 o 
 -36   0  10      739.99      802.13     52.80 o 
 -34   0  10     1549.51     1389.56     92.83 o 
 -32   0  10      546.92      548.29     62.44 o 
 -30   0  10    16956.27    15851.87    396.28 o 
 -28   0  10     9719.90    10248.28    273.34 o 
 -26   0  10     2486.82     2730.56    110.17 o 
 -24   0  10    35074.12    34388.41    780.23 o 
 -22   0  10      472.44      453.83     46.59 o 
 -20   0  10    29076.40    28664.72    650.86 o 
 -18   0  10     1403.36     1272.09     40.67 o 
 -16   0  10     8265.21     8023.31    141.16 o 
 -14   0  10       67.93       34.99     24.64 o 
 -12   0  10     5744.29     6333.75    118.05 o 
 -10   0  10    27386.71    27310.85    564.11 o 
  -8   0  10    23924.99    25803.66    401.50 o 
  -6   0  10    90151.20    93371.71   1387.00 o 
  -4   0  10     1343.86     1498.38     52.19 o 
  -2   0  10    10501.45    10845.72    188.14 o 
   0   0  10    10271.69     9100.99    186.54 o 
   2   0  10       36.57       21.90     16.83 o 
   4   0  10     3791.27     3784.82    204.16 o 
   6   0  10       71.45       17.49     35.65 o 
   8   0  10      481.73      486.14     41.30 o 
  10   0  10     2521.35     2419.51     78.76 o 
  12   0  10     3849.83     4003.11    105.16 o 
  14   0  10     2217.86     2312.72     80.45 o 
  16   0  10     3289.91     3199.10     97.96 o 
  18   0  10     8117.29     8535.45    226.75 o 
  20   0  10     6152.87     6134.31    281.39 o 
  22   0  10    10402.32    10546.13    215.69 o 
  24   0  10     4365.48     4105.67    119.65 o 
  26   0  10     3940.56     3623.11    141.68 o 
  28   0  10     1079.73     1221.52     90.96 o 
  30   0  10      686.04      722.90     71.38 o 
 -45   1  10       61.18      103.03     27.94 o 
 -43   1  10     4380.82     4363.71     83.63 o 
 -41   1  10      346.06      380.83     32.46 o 
 -39   1  10      440.37      523.74     40.59 o 
 -37   1  10      466.13      549.17     39.79 o 
 -35   1  10      285.03      235.67     38.88 o 
 -33   1  10    10320.68    10784.72    171.02 o 
 -31   1  10     4772.29     4866.70     95.35 o 
 -29   1  10      363.59      340.20     42.24 o 
 -27   1  10     9414.16     9498.07    149.50 o 
 -25   1  10      131.23      175.02     25.85 o 
 -23   1  10    10287.81    10560.74    192.47 o 
 -21   1  10    24946.75    24856.66    404.52 o 
 -19   1  10     2524.40     2603.72     51.92 o 
 -17   1  10      274.08      227.06     15.34 o 
 -15   1  10     9520.68     8723.61    107.64 o 
 -13   1  10     1346.46     1086.77     35.25 o 
 -11   1  10    22392.64    21184.88    237.45 o 
  -9   1  10     1102.64     1383.60     32.67 o 
  -7   1  10       31.07       29.54     18.82 o 
  -5   1  10    49460.74    52046.78    497.90 o 
  -3   1  10        0.20       11.77     14.06 o 
  -1   1  10    17200.07    15842.47    164.33 o 
   1   1  10      215.66      224.31     16.55 o 
   3   1  10     3564.73     3283.24     64.48 o 
   5   1  10    14501.93    13923.52    206.67 o 
   7   1  10     1377.63     1269.66     40.14 o 
   9   1  10      148.17      172.67     23.62 o 
  11   1  10     1186.36     1181.77     42.40 o 
  13   1  10      579.57      695.50     46.83 o 
  15   1  10     2576.10     2821.00     63.51 o 
  17   1  10     8880.17     9142.38    133.25 o 
  19   1  10     7616.82     7461.62    102.66 o 
  21   1  10     3256.33     3280.08     70.93 o 
  23   1  10     2319.38     2446.33     63.42 o 
  25   1  10      327.17      345.60     34.18 o 
  27   1  10     3303.98     3165.58     73.18 o 
  29   1  10      145.94      112.59     29.00 o 
  31   1  10      199.68      218.13     50.59 o 
 -46   2  10        3.79        8.55     55.24 o 
 -44   2  10       16.99      -31.90     29.17 o 
 -42   2  10     1601.07     1720.73     62.15 o 
 -40   2  10        0.74      -47.91     31.94 o 
 -38   2  10     4727.34     5011.24    151.48 o 
 -36   2  10      849.24      914.26     45.89 o 
 -34   2  10      516.75      664.28     42.05 o 
 -32   2  10      216.53      285.24     34.85 o 
 -30   2  10      459.00      445.97     35.14 o 
 -28   2  10     7123.95     7434.78    125.76 o 
 -26   2  10        7.59      -28.99     25.81 o 
 -24   2  10     5775.42     5701.22    165.88 o 
 -22   2  10      987.42      962.39     39.02 o 
 -20   2  10     2690.57     2598.55     48.07 o 
 -18   2  10     3117.63     2999.00     51.98 o 
 -16   2  10    11792.20    11553.40    161.90 o 
 -14   2  10      564.01      602.23     20.57 o 
 -12   2  10      243.61      320.12     16.38 o 
 -10   2  10     2282.73     1981.12     34.86 o 
  -8   2  10    12224.05    12492.74    129.93 o 
  -6   2  10    12697.99    12078.94    116.21 o 
  -4   2  10     3380.94     3620.98     50.95 o 
  -2   2  10       93.76       53.52     13.70 o 
   0   2  10    10857.56    10765.98    118.23 o 
   2   2  10      584.26      598.00     23.37 o 
   4   2  10    19349.28    19346.86    226.18 o 
   6   2  10      113.32      117.33     20.81 o 
   8   2  10     2424.47     2283.84     65.41 o 
  10   2  10     6315.92     6428.86    101.27 o 
  12   2  10       33.64       23.66     19.96 o 
  14   2  10     6483.33     6537.56    124.93 o 
  16   2  10     1808.74     1756.68     51.31 o 
  18   2  10     1064.17     1107.18     42.97 o 
  20   2  10       62.67       83.97     27.75 o 
  22   2  10     1240.24     1235.38     47.39 o 
  24   2  10      527.37      485.31     36.30 o 
  26   2  10     1568.31     1548.01     54.55 o 
  28   2  10      159.11      124.04     35.82 o 
  30   2  10      229.41      260.48     37.67 o 
 -45   3  10      121.41      164.87     66.75 o 
 -43   3  10      461.17      558.49     54.83 o 
 -41   3  10       12.85       50.67     41.98 o 
 -39   3  10      677.58      592.87     53.76 o 
 -37   3  10      805.93      861.83     57.21 o 
 -35   3  10      504.75      538.39     50.62 o 
 -33   3  10     5879.73     6018.68    141.86 o 
 -31   3  10     1169.15     1173.07     95.41 o 
 -29   3  10      696.55      759.54     50.01 o 
 -27   3  10     5204.55     4822.82    117.58 o 
 -25   3  10      833.37      944.08     55.22 o 
 -23   3  10    10338.54    10610.39    201.58 o 
 -21   3  10     8589.92     8939.34    175.49 o 
 -19   3  10       81.56       54.94     26.24 o 
 -17   3  10       82.88       72.95     20.17 o 
 -15   3  10    16140.27    16122.00    219.41 o 
 -13   3  10    10098.21    10590.89    155.23 o 
 -11   3  10     7371.32     6938.18     91.01 o 
  -9   3  10     4239.35     4354.90     65.34 o 
  -7   3  10      572.97      693.28     22.05 o 
  -5   3  10     2791.34     2717.19     41.95 o 
  -3   3  10        6.02      -12.30     12.90 o 
  -1   3  10    12450.99    12050.54    141.73 o 
   1   3  10       74.72      144.15     16.02 o 
   3   3  10     2249.86     2287.81     69.58 o 
   5   3  10    11259.37    10996.37    138.41 o 
   7   3  10     1290.37     1229.68     46.88 o 
   9   3  10     9795.63    10033.35    197.04 o 
  11   3  10      843.22      830.65     43.58 o 
  13   3  10      556.38      608.28     32.94 o 
  15   3  10      809.48      812.32     37.90 o 
  17   3  10     3813.64     3951.19     76.83 o 
  19   3  10      122.56      159.37     28.70 o 
  21   3  10     1574.79     1507.94     98.29 o 
  23   3  10       28.61       17.19     26.66 o 
  25   3  10      684.16      722.23     41.79 o 
  27   3  10      259.69      277.10     37.61 o 
  29   3  10      378.76      348.25     39.45 o 
 -44   4  10        4.97       -9.46     36.07 o 
 -42   4  10      564.51      624.21     57.40 o 
 -40   4  10      286.17      361.13     51.05 o 
 -38   4  10     1686.10     1693.84     78.37 o 
 -36   4  10       66.18       21.41     56.97 o 
 -34   4  10      466.82      481.96     49.10 o 
 -32   4  10     1278.27     1414.19     70.65 o 
 -30   4  10     1107.98     1029.43     59.81 o 
 -28   4  10     5394.89     5609.36    259.43 o 
 -26   4  10      367.70      309.39     39.92 o 
 -24   4  10       11.08      -17.50     32.14 o 
 -22   4  10     3941.03     3496.42     96.58 o 
 -20   4  10     2285.78     2302.85     57.96 o 
 -18   4  10     5632.46     5391.29     95.74 o 
 -16   4  10     9553.48     9872.54    129.43 o 
 -14   4  10     1835.84     1843.66     70.64 o 
 -12   4  10      263.31      202.94     19.58 o 
 -10   4  10    12514.45    12468.42    149.82 o 
  -8   4  10      216.88      181.35     19.50 o 
  -6   4  10     5209.36     5203.60     76.76 o 
  -4   4  10     2168.91     2169.74     73.82 o 
  -2   4  10      835.41      835.07     46.72 o 
   0   4  10     5518.02     5678.77     84.20 o 
   2   4  10      859.68      810.79     38.31 o 
   4   4  10     7307.61     6820.89     96.41 o 
   6   4  10     2575.99     2522.92     52.82 o 
   8   4  10      143.72      249.33     24.76 o 
  10   4  10     1975.14     1982.02     51.46 o 
  12   4  10     2564.27     2701.24     61.05 o 
  14   4  10      639.17      725.22     42.65 o 
  16   4  10      708.27      630.69     35.68 o 
  18   4  10     2280.91     2339.74     59.96 o 
  20   4  10        8.74       29.88     25.74 o 
  22   4  10      964.06      962.32     43.38 o 
  24   4  10       52.52        1.64     27.20 o 
  26   4  10      155.10      132.26     31.26 o 
  28   4  10      113.86      108.12     36.50 o 
 -43   5  10      828.93      900.38     62.27 o 
 -41   5  10      124.66      142.66     44.17 o 
 -39   5  10      220.81      215.94     45.76 o 
 -37   5  10      244.61      292.64     47.58 o 
 -35   5  10      442.59      354.49     45.64 o 
 -33   5  10     3189.71     2933.84    110.54 o 
 -31   5  10      133.79      119.75     47.93 o 
 -29   5  10     1189.21     1176.40     63.19 o 
 -27   5  10     1397.71     1317.47     65.96 o 
 -25   5  10      231.04      269.14    107.42 o 
 -23   5  10       35.58      140.89     35.88 o 
 -21   5  10     3377.99     3113.29     70.29 o 
 -19   5  10       79.11       39.65     23.75 o 
 -17   5  10       13.43       25.24     23.68 o 
 -15   5  10     2618.77     2671.40     52.01 o 
 -13   5  10     1094.45     1077.04     32.22 o 
 -11   5  10     5690.51     5588.39     96.17 o 
  -9   5  10     2132.43     2155.08     47.91 o 
  -7   5  10     2033.33     2043.83     46.17 o 
  -5   5  10      876.39      901.30     52.60 o 
  -3   5  10      272.70      166.49     21.26 o 
  -1   5  10     6583.68     6571.62     94.90 o 
   1   5  10      243.11      184.01     22.95 o 
   3   5  10     1562.92     1686.79     55.74 o 
   5   5  10    10401.32     9968.38    162.79 o 
   7   5  10      280.46      201.36     32.33 o 
   9   5  10     8769.50     8621.63    143.03 o 
  11   5  10      953.00      899.53     46.90 o 
  13   5  10      145.57      215.05     36.45 o 
  15   5  10        3.59       20.21     31.69 o 
  17   5  10      221.83      233.98     37.60 o 
  19   5  10     2265.60     2148.11     71.28 o 
  21   5  10      114.25       94.32     37.06 o 
  23   5  10      213.75      185.72     36.89 o 
  25   5  10       42.55       78.64     44.31 o 
  27   5  10     1007.66      992.23     65.84 o 
 -42   6  10        5.76       14.16     48.71 o 
 -40   6  10        7.56       -5.38     40.31 o 
 -38   6  10     1051.14     1159.62     67.75 o 
 -36   6  10      119.00      119.19     46.94 o 
 -34   6  10       27.53        3.86     36.53 o 
 -32   6  10      365.46      307.35     45.79 o 
 -30   6  10       20.22      -24.53     42.44 o 
 -28   6  10     3495.74     3262.92    101.63 o 
 -26   6  10     2215.63     1843.23     77.49 o 
 -24   6  10      389.76      307.75     44.36 o 
 -22   6  10      194.00      229.95     29.64 o 
 -20   6  10      619.94      612.73     38.02 o 
 -18   6  10     2034.24     2040.91     61.37 o 
 -16   6  10     2245.71     2285.45     50.85 o 
 -14   6  10        3.52       10.49     23.16 o 
 -12   6  10      337.60      341.29     27.33 o 
 -10   6  10     6677.60     6760.44     96.89 o 
  -8   6  10      402.79      399.34     27.71 o 
  -6   6  10     5086.09     5240.24     87.28 o 
  -4   6  10     6424.27     6309.94     93.78 o 
  -2   6  10      799.94      804.71     33.22 o 
   0   6  10      305.25      297.33     27.36 o 
   2   6  10      824.89      830.44     56.41 o 
   4   6  10     5895.19     5622.13    105.45 o 
   6   6  10     1671.89     1652.70     74.93 o 
   8   6  10     1681.28     1570.53     58.81 o 
  10   6  10     4914.70     4611.60     99.35 o 
  12   6  10     2892.12     2892.25     79.03 o 
  14   6  10       67.01      119.47     35.21 o 
  16   6  10      166.09      151.82     34.39 o 
  18   6  10       25.94      -11.07     33.45 o 
  20   6  10     1366.05     1300.22     59.85 o 
  22   6  10     1024.72      867.79     55.46 o 
  24   6  10     1195.40     1253.81     59.92 o 
  26   6  10      852.42      820.17     51.73 o 
 -41   7  10      144.45       88.87     45.78 o 
 -39   7  10      196.87      228.40     47.96 o 
 -37   7  10      728.49      693.70     57.60 o 
 -35   7  10       20.23       42.51     42.22 o 
 -33   7  10      282.97      350.98     49.73 o 
 -31   7  10        0.06       18.88     40.22 o 
 -29   7  10       85.42       48.98     38.91 o 
 -27   7  10       10.22       21.60     39.80 o 
 -25   7  10       14.94       40.10     35.44 o 
 -23   7  10     1025.35      964.51     46.13 o 
 -21   7  10       87.14       51.06     30.98 o 
 -19   7  10        9.92      -30.17     27.50 o 
 -17   7  10        2.09      -40.92     27.28 o 
 -15   7  10       43.54       29.05     22.25 o 
 -13   7  10      171.85      138.76     24.82 o 
 -11   7  10       19.14        7.41     21.42 o 
  -9   7  10      303.67      296.78     35.58 o 
  -7   7  10      542.09      621.69     31.99 o 
  -5   7  10     1644.16     1648.35     59.27 o 
  -3   7  10     1475.57     1535.56     46.58 o 
  -1   7  10       82.23       96.81     25.04 o 
   1   7  10        0.05       -1.33     23.95 o 
   3   7  10      178.75      165.16     31.76 o 
   5   7  10     1418.04     1366.03     74.70 o 
   7   7  10      254.64      154.36     47.72 o 
   9   7  10     1178.27     1043.28     52.49 o 
  11   7  10     1765.90     1502.48     62.52 o 
  13   7  10      435.05      427.58     47.69 o 
  15   7  10       11.48        8.02     51.05 o 
  17   7  10      408.84      407.62     44.27 o 
  19   7  10     1431.76     1465.40     64.96 o 
  21   7  10       21.91        4.82     36.76 o 
  23   7  10       19.65      -30.26     44.91 o 
  25   7  10      513.26      470.07     46.63 o 
 -38   8  10        5.30        2.40     41.72 o 
 -36   8  10      376.68      413.58     53.18 o 
 -34   8  10       38.67      -36.50     55.83 o 
 -32   8  10      106.74      176.35     45.98 o 
 -30   8  10       11.56      -14.34     85.48 o 
 -28   8  10       22.62       -3.51     40.41 o 
 -26   8  10      182.32      223.95     46.21 o 
 -24   8  10       22.33       17.61     39.54 o 
 -22   8  10      175.96      138.21     31.68 o 
 -20   8  10       57.55       74.72     30.73 o 
 -18   8  10      153.21       59.78     42.72 o 
 -16   8  10      117.47       95.63     30.40 o 
 -14   8  10     1164.96     1083.95     41.55 o 
 -12   8  10     2190.27     2231.23     56.29 o 
 -10   8  10      276.08      261.23     28.35 o 
  -8   8  10       13.39       10.33     27.37 o 
  -6   8  10      920.57      954.64     39.48 o 
  -4   8  10     2022.64     1905.75     53.36 o 
  -2   8  10       62.89       39.59     24.85 o 
   0   8  10      157.94      135.28     28.47 o 
   2   8  10       19.46        2.90     33.89 o 
   4   8  10        5.43        2.56     40.63 o 
   6   8  10      163.12       86.22     31.54 o 
   8   8  10      212.01      265.43     37.72 o 
  10   8  10       51.61       45.76     35.51 o 
  12   8  10        9.69        5.89     34.01 o 
  14   8  10      235.90      150.65     37.92 o 
  16   8  10      285.24      168.46     40.31 o 
  18   8  10       19.96       -2.73     36.92 o 
  20   8  10     1679.07     1724.90     70.45 o 
  22   8  10      121.70      154.41     41.83 o 
 -35   9  10       50.41       49.35     75.16 o 
 -33   9  10      104.04       26.53     40.32 o 
 -31   9  10      122.78      113.53     83.51 o 
 -29   9  10       74.94       67.80     41.68 o 
 -27   9  10      937.51     1023.42     92.53 o 
 -25   9  10       16.33       28.65     40.76 o 
 -23   9  10       21.60       44.31     31.05 o 
 -21   9  10     1003.30     1071.95     52.49 o 
 -19   9  10      570.73      508.12     42.29 o 
 -17   9  10      159.66      165.44     35.98 o 
 -15   9  10       57.72       51.27     24.48 o 
 -13   9  10     4201.77     3931.27     77.16 o 
 -11   9  10      784.77      864.28     39.66 o 
  -9   9  10      116.62      131.18     28.27 o 
  -7   9  10     2472.72     2474.95     61.30 o 
  -5   9  10     3334.81     3486.73     73.41 o 
  -3   9  10      244.50      265.04     32.26 o 
  -1   9  10        2.62       20.17     27.40 o 
   1   9  10       64.44       17.04     28.16 o 
   3   9  10      142.00      185.90     44.40 o 
   5   9  10     1529.84     1652.05     77.64 o 
   7   9  10       33.99       52.88     35.33 o 
   9   9  10       53.02       22.86     35.65 o 
  11   9  10        5.14       22.67     34.09 o 
  13   9  10        8.98      -23.43     39.36 o 
  15   9  10       42.52       10.74     37.02 o 
  17   9  10       15.06      -24.22     36.16 o 
  19   9  10       11.69       63.54     38.74 o 
  21   9  10       67.09       19.74     37.95 o 
 -34  10  10       15.71      -57.52     51.26 o 
 -32  10  10      171.00       93.69     85.19 o 
 -30  10  10      664.23      597.29    112.35 o 
 -28  10  10      424.30      510.04     57.16 o 
 -26  10  10      436.72      525.24     57.99 o 
 -24  10  10      812.32      815.03     73.53 o 
 -22  10  10      178.99      177.62     37.80 o 
 -20  10  10     1499.74     1429.28     61.83 o 
 -18  10  10      673.09      677.95     47.25 o 
 -16  10  10      292.59      355.84     39.52 o 
 -14  10  10      483.96      449.14     35.26 o 
 -12  10  10        6.24      -32.95     26.35 o 
 -10  10  10     1250.08     1280.28     49.11 o 
  -8  10  10     1021.87      967.13     62.15 o 
  -6  10  10     2131.63     2156.92     64.27 o 
  -4  10  10      145.94      171.53     38.32 o 
  -2  10  10      105.68      105.52     32.14 o 
   0  10  10      342.01      452.80     40.82 o 
   2  10  10      251.80      245.85     37.85 o 
   4  10  10       55.89       70.45     36.32 o 
   6  10  10      229.37      178.48     38.87 o 
   8  10  10       46.95       40.93     35.71 o 
  10  10  10        9.72       52.08     37.71 o 
  12  10  10      665.31      729.69     60.93 o 
  14  10  10       43.48      -22.46     37.15 o 
  16  10  10       23.42       -1.55     37.70 o 
  18  10  10      766.28      796.04     57.77 o 
 -29  11  10      299.84      220.41     50.34 o 
 -27  11  10        3.58      -13.63     45.26 o 
 -25  11  10      483.03      441.15     56.36 o 
 -23  11  10      283.26      215.81     38.59 o 
 -21  11  10       93.11       80.67     34.82 o 
 -19  11  10       32.53       14.94     35.14 o 
 -17  11  10      300.24      332.57     45.23 o 
 -15  11  10       37.78      -13.18     33.53 o 
 -13  11  10      275.60      311.09     34.21 o 
 -11  11  10       13.41        4.64     27.93 o 
  -9  11  10      216.57      219.31     31.89 o 
  -7  11  10      609.61      585.58     41.46 o 
  -5  11  10      224.97      226.40     33.49 o 
  -3  11  10      155.41      173.26     32.95 o 
  -1  11  10     1161.52     1223.63     51.33 o 
   1  11  10      138.28      127.25     32.91 o 
   3  11  10      173.51      196.21     53.72 o 
   5  11  10        3.12       58.96     37.30 o 
   7  11  10        4.78      -30.85     37.75 o 
   9  11  10      306.78      271.29     43.49 o 
  11  11  10      166.86      168.95     40.61 o 
  13  11  10       38.18      -19.45     37.13 o 
  15  11  10       61.01       -0.82     37.13 o 
 -24  12  10       66.33      -16.41     44.27 o 
 -22  12  10      294.53      306.14     46.26 o 
 -20  12  10       98.77       60.65     35.24 o 
 -18  12  10      813.46      827.42     53.05 o 
 -16  12  10      235.24      210.51     39.74 o 
 -14  12  10        5.31       42.02     36.78 o 
 -12  12  10      130.65      128.40     31.32 o 
 -10  12  10      599.89      668.83     42.54 o 
  -8  12  10        2.45       16.07     29.94 o 
  -6  12  10     2447.17     2590.81     62.45 o 
  -4  12  10        3.59      -20.84     29.16 o 
  -2  12  10       76.69      109.89     32.78 o 
   0  12  10     1509.10     1467.04     56.84 o 
   2  12  10      169.29      164.53     40.08 o 
   4  12  10     1124.59      983.06     58.59 o 
   6  12  10       30.01       48.52     43.92 o 
   8  12  10      368.81      387.11     45.53 o 
  10  12  10      485.20      504.28     49.43 o 
 -17  13  10      108.11      179.07     62.56 o 
 -15  13  10      388.71      343.87     47.29 o 
 -13  13  10        1.97      -22.83     35.60 o 
 -11  13  10     2366.04     2397.65     67.12 o 
  -9  13  10      251.38      160.59     33.92 o 
  -7  13  10     2255.33     2337.89     67.39 o 
  -5  13  10     1736.61     1762.72     61.10 o 
  -3  13  10        4.66       49.45     28.50 o 
  -1  13  10     1180.27     1284.10     65.49 o 
   1  13  10      306.89      341.06     49.68 o 
 -45   1  11      123.11      155.67     29.20 o 
 -43   1  11        0.47      -22.34     29.94 o 
 -41   1  11       85.71       43.09     27.07 o 
 -39   1  11       29.67       15.10     37.64 o 
 -37   1  11      380.32      364.23     35.98 o 
 -35   1  11      210.25      240.35     37.20 o 
 -33   1  11      303.23      233.73     31.50 o 
 -31   1  11      705.59      752.16     39.97 o 
 -29   1  11       59.51       69.87     25.06 o 
 -27   1  11       61.22       59.56     25.16 o 
 -25   1  11     7117.84     6963.77    116.42 o 
 -23   1  11    14563.83    14382.55    304.79 o 
 -21   1  11     3271.12     3254.65     90.02 o 
 -19   1  11     6457.78     6738.90    103.85 o 
 -17   1  11       57.10       76.59     16.13 o 
 -15   1  11     1662.26     1722.70     42.55 o 
 -13   1  11      821.18     1006.85     27.24 o 
 -11   1  11       90.57      106.63     16.69 o 
  -9   1  11      735.54      724.19     24.63 o 
  -7   1  11     3251.74     3466.78     63.03 o 
  -5   1  11       94.02       77.87     15.52 o 
  -3   1  11     1895.55     1922.00     37.83 o 
  -1   1  11      131.03      134.98     16.61 o 
   1   1  11      937.85      867.41     35.26 o 
   3   1  11      440.94      506.04     27.00 o 
   5   1  11        5.52       13.01     19.67 o 
   7   1  11     1728.71     1747.09     47.25 o 
   9   1  11      931.00      985.24     38.65 o 
  11   1  11     1407.75     1373.27     46.41 o 
  13   1  11       43.96       21.78     25.24 o 
  15   1  11       67.23       64.08     27.00 o 
  17   1  11      741.87      734.73     40.60 o 
  19   1  11        0.30      -14.71     29.62 o 
  21   1  11       64.39       40.93     28.46 o 
  23   1  11        3.57        0.89     29.41 o 
  25   1  11     1802.22     1582.07     56.19 o 
  27   1  11       12.93       -9.92     29.54 o 
  29   1  11       46.79       37.29     29.52 o 
 -46   2  11      383.56      353.38     44.81 o 
 -44   2  11      170.69      170.61    116.18 o 
 -42   2  11      307.38      349.04     60.92 o 
 -40   2  11       53.99       29.16     38.95 o 
 -38   2  11     1652.67     1915.55     79.68 o 
 -36   2  11       50.82        1.97     31.24 o 
 -34   2  11        2.39        9.41     30.23 o 
 -32   2  11     1393.26     1260.92     50.41 o 
 -30   2  11      283.62      329.85     35.82 o 
 -28   2  11     1226.03     1125.40     47.22 o 
 -26   2  11      530.50      497.26     33.74 o 
 -24   2  11      334.01      443.94     31.27 o 
 -22   2  11     1339.30     1255.52     45.31 o 
 -20   2  11     7638.58     7719.18    130.72 o 
 -18   2  11      116.32      143.50     25.14 o 
 -16   2  11     2624.31     2737.35     81.34 o 
 -14   2  11       29.02       35.08     13.42 o 
 -12   2  11     3843.75     3932.45     53.77 o 
 -10   2  11      303.96      318.10     17.84 o 
  -8   2  11     6668.70     6832.95     73.89 o 
  -6   2  11     3363.77     3396.71     50.30 o 
  -4   2  11     3983.59     4139.51     57.99 o 
  -2   2  11     5632.65     5536.64     71.20 o 
   0   2  11     1787.43     1755.86     51.98 o 
   2   2  11     1428.86     1397.53     40.38 o 
   4   2  11      101.05       77.65     20.12 o 
   6   2  11      844.31      788.04     33.94 o 
   8   2  11     3497.24     3421.30     59.16 o 
  10   2  11      436.12      486.42     27.69 o 
  12   2  11      520.90      554.69     32.42 o 
  14   2  11        1.14      -12.02     23.88 o 
  16   2  11      295.79      359.40     32.90 o 
  18   2  11      992.98      948.69     42.27 o 
  20   2  11      777.66      739.57     39.97 o 
  22   2  11     1177.66     1098.85     47.75 o 
  24   2  11       45.34       73.82     37.23 o 
  26   2  11       38.94        5.62     28.06 o 
  28   2  11      125.46      130.36     31.75 o 
 -45   3  11       52.41       28.13     38.46 o 
 -43   3  11       79.63       13.84     38.76 o 
 -41   3  11      261.91      229.31     46.47 o 
 -39   3  11      529.12      616.86     54.51 o 
 -37   3  11       93.98      118.95     41.75 o 
 -35   3  11     2667.84     2777.12     94.11 o 
 -33   3  11      496.23      489.28     48.87 o 
 -31   3  11     2275.53     2392.33    108.19 o 
 -29   3  11        2.98       25.65     35.72 o 
 -27   3  11     3748.41     3648.00    102.46 o 
 -25   3  11       17.07      -44.00     29.33 o 
 -23   3  11        0.21       -3.36     29.88 o 
 -21   3  11      785.69      853.92     81.76 o 
 -19   3  11     1545.44     1511.91     46.05 o 
 -17   3  11     1839.94     1765.14     51.21 o 
 -15   3  11     5194.78     5382.37    128.84 o 
 -13   3  11      769.89      922.49     31.11 o 
 -11   3  11     1664.37     1694.21     39.29 o 
  -9   3  11      164.40      124.89     22.66 o 
  -7   3  11      207.15      328.40     18.17 o 
  -5   3  11      195.81      259.29     21.14 o 
  -3   3  11     9073.62     9064.26    102.46 o 
  -1   3  11     1723.96     1484.61     33.89 o 
   1   3  11     2958.52     3016.91     55.31 o 
   3   3  11      413.97      387.37     25.45 o 
   5   3  11       44.34       71.62     20.58 o 
   7   3  11     2167.45     2306.21     53.82 o 
   9   3  11      734.44      817.18     34.31 o 
  11   3  11     1262.17     1317.63     44.70 o 
  13   3  11       97.51       72.49     26.06 o 
  15   3  11      280.96      247.60     30.42 o 
  17   3  11     3794.09     3779.50    103.15 o 
  19   3  11      259.32      236.30     41.67 o 
  21   3  11     1917.10     1829.08     57.67 o 
  23   3  11      297.03      271.91     33.42 o 
  25   3  11      374.22      298.16     35.50 o 
  27   3  11      115.11        5.21     33.65 o 
 -44   4  11      284.16      283.30     49.54 o 
 -42   4  11      523.28      485.93     51.28 o 
 -40   4  11     2351.79     2424.53    104.77 o 
 -38   4  11     1324.77     1290.23     73.57 o 
 -36   4  11     3238.37     3476.23    106.61 o 
 -34   4  11      816.30      724.94     53.84 o 
 -32   4  11        0.85      -31.90     35.95 o 
 -30   4  11     4543.38     4585.49    121.41 o 
 -28   4  11        9.92        4.67     97.11 o 
 -26   4  11     8092.54     7746.83    166.60 o 
 -24   4  11       90.89      104.40     36.76 o 
 -22   4  11      326.14      363.00     42.77 o 
 -20   4  11     1873.24     1827.69     53.27 o 
 -18   4  11      122.60       89.24     28.95 o 
 -16   4  11     3188.22     3312.81     60.36 o 
 -14   4  11       70.33       63.91     18.01 o 
 -12   4  11     2436.73     2242.53     47.16 o 
 -10   4  11     6108.38     6229.90     88.62 o 
  -8   4  11     6539.86     6225.80     89.36 o 
  -6   4  11      689.63      612.37     28.11 o 
  -4   4  11     1390.27     1220.75     38.48 o 
  -2   4  11     3076.02     3150.59     59.14 o 
   0   4  11       38.36       34.98     19.58 o 
   2   4  11     9768.44     9552.74    259.87 o 
   4   4  11        8.17        5.71     25.80 o 
   6   4  11     6549.13     6416.82    114.76 o 
   8   4  11      135.89       94.40     28.68 o 
  10   4  11        6.08       32.57     23.47 o 
  12   4  11     4747.05     4701.08     84.37 o 
  14   4  11      287.48      271.80     30.64 o 
  16   4  11     3713.63     3941.96     79.00 o 
  18   4  11       38.95       38.13     27.81 o 
  20   4  11       76.77      124.00     37.86 o 
  22   4  11     1257.22     1184.95     47.93 o 
  24   4  11       54.26       32.77     29.61 o 
  26   4  11     1062.99     1020.70     47.33 o 
 -43   5  11     1143.51     1167.01     69.85 o 
 -41   5  11      882.87      869.87     63.69 o 
 -39   5  11      361.85      191.22     46.46 o 
 -37   5  11       24.78       23.78     42.03 o 
 -35   5  11     2400.00     2222.86     87.83 o 
 -33   5  11      288.66      287.69     46.74 o 
 -31   5  11     2608.48     2458.25    110.00 o 
 -29   5  11     2087.36     2247.43     85.04 o 
 -27   5  11      602.68      580.60     49.84 o 
 -25   5  11     8747.76     8795.37    307.25 o 
 -23   5  11       91.92       65.61     37.48 o 
 -21   5  11     3074.23     3609.92     79.33 o 
 -19   5  11      154.95      278.57     44.18 o 
 -17   5  11     1035.61     1090.26     69.03 o 
 -15   5  11     8749.49     8410.81    113.22 o 
 -13   5  11     6867.67     6941.67     89.04 o 
 -11   5  11    11368.16    11456.48    143.97 o 
  -9   5  11    17262.79    17235.89    203.12 o 
  -7   5  11     1295.20     1340.67     40.86 o 
  -5   5  11      209.00      177.44     24.24 o 
  -3   5  11      984.71     1154.80     39.99 o 
  -1   5  11     3061.75     3044.14     75.60 o 
   1   5  11     7179.60     6836.45    118.54 o 
   3   5  11     3001.95     3018.09     73.51 o 
   5   5  11      281.43      270.20     48.95 o 
   7   5  11    23074.06    22345.25    305.59 o 
   9   5  11      213.58      186.57     33.96 o 
  11   5  11     8568.64     8674.97    148.87 o 
  13   5  11     1234.43     1184.70     59.22 o 
  15   5  11      485.75      526.73     45.50 o 
  17   5  11     2656.95     2742.26     80.59 o 
  19   5  11      395.86      386.03     42.33 o 
  21   5  11      352.21      421.83     93.23 o 
  23   5  11       21.22      -26.84     35.08 o 
  25   5  11      212.79      222.50     39.09 o 
 -42   6  11       42.00       18.95     43.99 o 
 -40   6  11     1606.26     1612.64    145.65 o 
 -38   6  11      169.87      149.92     45.31 o 
 -36   6  11      631.03      508.75     55.54 o 
 -34   6  11      276.94      349.31     49.07 o 
 -32   6  11       66.02      -15.09     37.96 o 
 -30   6  11     5212.07     5194.21    134.52 o 
 -28   6  11     1330.37     1208.91     69.56 o 
 -26   6  11     5102.77     4967.07    127.55 o 
 -24   6  11        6.40       17.32     49.88 o 
 -22   6  11       86.80       85.37     35.17 o 
 -20   6  11     6045.37     6288.35    114.99 o 
 -18   6  11     1595.20     1659.45     55.84 o 
 -16   6  11    12731.92    12923.42    195.54 o 
 -14   6  11      135.56      113.69     23.03 o 
 -12   6  11     3629.07     3804.66     68.04 o 
 -10   6  11       18.24       57.11     22.27 o 
  -8   6  11     1212.58     1315.20     56.14 o 
  -6   6  11      332.71      333.31     26.70 o 
  -4   6  11      329.25      311.63     29.22 o 
  -2   6  11      168.22      158.62     27.65 o 
   0   6  11     2277.83     2411.11     56.54 o 
   2   6  11     5051.61     5117.61    100.97 o 
   4   6  11     4075.04     4139.88     91.46 o 
   6   6  11     6833.78     6726.26    123.56 o 
   8   6  11     7026.23     6563.94    161.23 o 
  10   6  11      828.39      671.19     52.90 o 
  12   6  11     6590.08     6446.33    124.13 o 
  14   6  11        0.39       15.87     32.96 o 
  16   6  11     2651.10     2814.42     82.81 o 
  18   6  11      256.75      172.93     40.24 o 
  20   6  11       40.96       47.29     37.26 o 
  22   6  11      122.13       91.13     37.89 o 
  24   6  11        8.65      -22.98     36.26 o 
 -39   7  11      127.92      139.42     55.20 o 
 -37   7  11        3.17       -5.53     53.57 o 
 -35   7  11     2683.57     2853.33    165.16 o 
 -33   7  11      305.30      374.36     49.40 o 
 -31   7  11     2737.22     2637.50     97.00 o 
 -29   7  11      172.94      176.59     61.35 o 
 -27   7  11     1198.13     1058.85     64.89 o 
 -25   7  11     4808.80     4598.86    124.71 o 
 -23   7  11       20.56       37.86     36.35 o 
 -21   7  11     5479.48     5591.01    110.03 o 
 -19   7  11       64.46       22.58     28.13 o 
 -17   7  11     5285.13     5520.38    108.86 o 
 -15   7  11     9818.63     9922.97    134.67 o 
 -13   7  11      308.99      309.06     27.14 o 
 -11   7  11     2796.19     2846.44     61.15 o 
  -9   7  11     2728.33     2814.99     61.12 o 
  -7   7  11      101.90       87.41     26.13 o 
  -5   7  11     2324.77     2403.95     58.73 o 
  -3   7  11     7274.47     7648.11    149.96 o 
  -1   7  11     1325.64     1338.71     46.04 o 
   1   7  11     3439.36     3416.47     83.46 o 
   3   7  11       22.48        4.37     30.43 o 
   5   7  11      716.32      732.83     44.51 o 
   7   7  11     6706.30     6496.14    125.08 o 
   9   7  11     1219.68     1301.46     58.70 o 
  11   7  11     1222.19     1349.05     60.03 o 
  13   7  11     1793.03     1695.60    112.33 o 
  15   7  11      433.71      408.80     75.81 o 
  17   7  11     1352.56     1563.44     68.73 o 
  19   7  11       14.50      -10.64     50.65 o 
  21   7  11      993.99     1028.29     74.16 o 
  23   7  11      281.27      231.87     42.67 o 
 -38   8  11      839.67      765.25     62.41 o 
 -36   8  11        8.09       23.19     43.50 o 
 -34   8  11      434.52      378.36     62.27 o 
 -32   8  11        0.95      -18.69     60.19 o 
 -30   8  11     2204.48     1934.95     84.52 o 
 -28   8  11        2.04      -35.70     38.41 o 
 -26   8  11     4097.70     3752.01    114.89 o 
 -24   8  11      374.66      332.15     48.56 o 
 -22   8  11      112.86       84.76     31.84 o 
 -20   8  11     4689.89     4574.64    110.48 o 
 -18   8  11      599.00      678.83     42.88 o 
 -16   8  11     6565.74     6615.85    124.84 o 
 -14   8  11        0.72      -10.44     23.31 o 
 -12   8  11     1437.33     1392.67     42.29 o 
 -10   8  11     2212.75     2336.96     58.24 o 
  -8   8  11     6510.86     6355.96    101.36 o 
  -6   8  11     7015.86     7236.17    110.32 o 
  -4   8  11     2357.24     2488.69     93.57 o 
  -2   8  11     2394.37     2344.01     61.66 o 
   0   8  11     1173.79     1143.03     45.41 o 
   2   8  11     3251.73     3157.47     83.23 o 
   4   8  11     1184.34     1169.37     55.67 o 
   6   8  11     3085.08     3128.38     84.21 o 
   8   8  11      249.75      231.70     40.15 o 
  10   8  11      394.33      501.10     46.16 o 
  12   8  11     2480.02     2519.72     79.66 o 
  14   8  11       17.70       23.13     52.64 o 
  16   8  11     2367.22     2401.77     80.97 o 
  18   8  11        4.49       -4.87     36.58 o 
  20   8  11       65.62       -7.96     37.23 o 
 -35   9  11      669.90      683.04     60.66 o 
 -33   9  11       97.52      124.25     47.45 o 
 -31   9  11     1602.01     1441.03     77.45 o 
 -29   9  11      160.75      102.86     45.22 o 
 -27   9  11       43.32       41.97     43.78 o 
 -25   9  11     3550.00     3524.56    113.80 o 
 -23   9  11       45.12       41.91     31.29 o 
 -21   9  11     3501.70     3326.09     86.15 o 
 -19   9  11      128.23      138.91     34.96 o 
 -17   9  11      211.25      208.44     36.75 o 
 -15   9  11     4648.92     4564.30    102.38 o 
 -13   9  11      816.42      856.07     40.91 o 
 -11   9  11     5919.10     5798.10     87.89 o 
  -9   9  11      663.32      710.27     38.79 o 
  -7   9  11     2823.34     2768.50     68.02 o 
  -5   9  11     3074.08     3102.61     71.89 o 
  -3   9  11     7142.72     7238.32    122.60 o 
  -1   9  11     2036.76     2200.98    118.48 o 
   1   9  11     2480.64     2488.04     76.08 o 
   3   9  11      160.60      210.62     38.95 o 
   5   9  11      505.03      505.21     45.11 o 
   7   9  11     1381.56     1477.10     64.81 o 
   9   9  11       56.99       63.11     44.86 o 
  11   9  11      749.86      786.47     54.03 o 
  13   9  11       44.07        0.07     37.21 o 
  15   9  11      278.32      251.38     43.72 o 
  17   9  11     1656.60     1614.06     70.48 o 
  19   9  11        0.95       -1.15     37.65 o 
 -32  10  11        7.53      -40.40     43.54 o 
 -30  10  11      563.76      490.59     67.84 o 
 -28  10  11        5.20      -27.48     42.89 o 
 -26  10  11     3900.70     3970.61    272.85 o 
 -24  10  11       13.21       61.34     46.36 o 
 -22  10  11      256.03      298.74     39.74 o 
 -20  10  11     1812.14     1874.82     69.85 o 
 -18  10  11      133.94      145.59     35.46 o 
 -16  10  11     2724.84     2761.74     82.07 o 
 -14  10  11      613.91      717.87     65.17 o 
 -12  10  11     1699.50     1640.37     54.34 o 
 -10  10  11     1754.19     1785.42     55.00 o 
  -8  10  11     1344.41     1382.07     51.18 o 
  -6  10  11     1989.17     2140.08     67.76 o 
  -4  10  11      688.29      827.07     43.27 o 
  -2  10  11     1398.91     1426.92     53.32 o 
   0  10  11      488.33      481.11     53.88 o 
   2  10  11      918.53      957.20     53.58 o 
   4  10  11      485.19      511.62     47.28 o 
   6  10  11      294.58      303.98     47.25 o 
   8  10  11       11.22        6.08     36.94 o 
  10  10  11       54.83       37.14     39.20 o 
  12  10  11     2371.96     2663.10     85.23 o 
  14  10  11       45.61       54.36     39.11 o 
  16  10  11     2076.95     2101.52    105.54 o 
 -29  11  11      304.95      297.20     54.67 o 
 -27  11  11       80.03      104.72     48.37 o 
 -25  11  11      163.41      132.30     64.19 o 
 -23  11  11     1811.44     1858.30     70.29 o 
 -21  11  11      633.40      555.30     47.38 o 
 -19  11  11      240.19      282.25     41.72 o 
 -17  11  11      658.47      681.50     71.36 o 
 -15  11  11     2016.31     2239.02     87.85 o 
 -13  11  11      712.17      689.47     49.43 o 
 -11  11  11     1818.74     1760.01     57.84 o 
  -9  11  11      480.88      589.08     39.84 o 
  -7  11  11       83.22       68.86     30.82 o 
  -5  11  11      641.02      638.53     41.15 o 
  -3  11  11     1045.68     1028.80     48.56 o 
  -1  11  11     1661.47     1653.65     68.68 o 
   1  11  11      281.99      381.67     44.98 o 
   3  11  11     1269.27     1263.36     61.38 o 
   5  11  11      212.14      161.27     46.41 o 
   7  11  11      279.98      267.05     42.34 o 
   9  11  11       18.39       30.73     38.93 o 
  11  11  11      114.22       61.80     46.60 o 
 -24  12  11       50.73       46.18     59.73 o 
 -22  12  11       50.11        9.43     35.86 o 
 -20  12  11      242.81      212.81     40.96 o 
 -18  12  11       34.69       73.67     37.87 o 
 -16  12  11      626.15      669.88     50.76 o 
 -14  12  11       17.00       -7.08     49.90 o 
 -12  12  11        7.28      -27.38     37.04 o 
 -10  12  11     1555.44     1390.31     54.75 o 
  -8  12  11      646.88      573.27     41.59 o 
  -6  12  11     1929.36     2015.34     57.13 o 
  -4  12  11        2.01      -32.88     30.18 o 
  -2  12  11     1427.21     1564.53     66.77 o 
   0  12  11      408.54      344.40     43.68 o 
   2  12  11     1669.49     1778.10    101.45 o 
   4  12  11      147.58      125.24     39.88 o 
   6  12  11      104.87       84.00     47.70 o 
 -13  13  11      143.44      121.16     39.03 o 
 -11  13  11      122.55      125.10     40.67 o 
  -9  13  11        0.48      -12.80     30.23 o 
  -7  13  11       85.44       68.92     31.76 o 
  -5  13  11     1016.33      937.23     47.91 o 
  -3  13  11      267.55      259.27     36.23 o 
 -46   0  12     2186.56     2073.63    267.67 o 
 -44   0  12       57.82       35.28     58.72 o 
 -42   0  12       76.95       37.96     41.90 o 
 -40   0  12     3250.34     3131.19     97.79 o 
 -38   0  12      832.94      860.73     56.45 o 
 -36   0  12     2882.66     2779.79    149.09 o 
 -34   0  12      261.17      139.29     49.98 o 
 -32   0  12     1092.85     1079.68     79.34 o 
 -30   0  12       13.43       37.89     40.63 o 
 -28   0  12     6422.47     6577.43    194.92 o 
 -26   0  12      113.15      190.45     43.40 o 
 -24   0  12      120.98       76.29     38.66 o 
 -22   0  12     6576.57     6666.83    189.50 o 
 -20   0  12    10887.65    10376.45    266.66 o 
 -18   0  12    12037.79    11708.92    200.66 o 
 -16   0  12       78.42       87.98     24.21 o 
 -14   0  12    19683.77    20691.54    336.29 o 
 -12   0  12     2255.56     2592.82     76.83 o 
 -10   0  12      136.36      133.36     27.13 o 
  -8   0  12    38428.23    37213.08    574.54 o 
  -6   0  12     1902.82     1927.80     63.92 o 
  -4   0  12    50771.95    50995.32    778.94 o 
  -2   0  12     2603.06     2577.65     76.34 o 
   0   0  12     1315.78     1337.23     57.56 o 
   2   0  12     3921.35     3843.86     96.69 o 
   4   0  12     1681.92     1647.82     65.70 o 
   6   0  12     1154.46     1129.82     58.51 o 
   8   0  12    16708.28    16755.00    295.06 o 
  10   0  12     2524.44     2376.86    202.61 o 
  12   0  12     1142.15     1210.95     66.79 o 
  14   0  12     2858.48     2978.46    139.44 o 
  16   0  12     2200.88     2259.42     89.86 o 
  18   0  12      767.04      946.43     65.60 o 
  20   0  12     6032.96     5875.81    188.18 o 
  22   0  12        0.55      -20.95     42.75 o 
  24   0  12     4471.61     4295.84    101.99 o 
  26   0  12      319.13      393.92     82.40 o 
 -45   1  12     2301.87     2269.23     71.19 o 
 -43   1  12      217.15      235.58     35.10 o 
 -41   1  12     1728.43     1685.32     56.64 o 
 -39   1  12        6.90      -28.00     30.29 o 
 -37   1  12      123.58       54.67     29.56 o 
 -35   1  12     4254.31     4045.20     89.35 o 
 -33   1  12      641.22      751.23     40.41 o 
 -31   1  12     2320.81     2353.93     78.17 o 
 -29   1  12     1215.76     1237.96     48.57 o 
 -27   1  12     1905.65     1709.91     53.71 o 
 -25   1  12     1977.20     2048.32     56.70 o 
 -23   1  12    13066.95    13018.78    190.59 o 
 -21   1  12     1345.66     1436.90     55.88 o 
 -19   1  12    19950.49    19563.43    326.39 o 
 -17   1  12      315.29      284.14     20.00 o 
 -15   1  12     3028.85     2873.43     50.67 o 
 -13   1  12    37669.89    37932.11    403.92 o 
 -11   1  12        9.70        7.58     15.54 o 
  -9   1  12    13252.89    13337.42    143.74 o 
  -7   1  12     5939.56     6507.07     81.12 o 
  -5   1  12     1590.13     1598.72     45.55 o 
  -3   1  12    50607.34    51051.49    493.48 o 
  -1   1  12     1803.46     1843.30     45.95 o 
   1   1  12     5971.25     5645.68     86.18 o 
   3   1  12     1408.30     1446.78     84.57 o 
   5   1  12      200.03      210.29     25.81 o 
   7   1  12     2534.29     2755.65     61.42 o 
   9   1  12     5598.91     5757.15    114.60 o 
  11   1  12       81.08       73.08     26.66 o 
  13   1  12      824.93      875.73     41.17 o 
  15   1  12      249.54      287.22     32.54 o 
  17   1  12     3393.35     3390.17     67.65 o 
  19   1  12     8545.90     8704.82    119.67 o 
  21   1  12      415.02      535.84     38.79 o 
  23   1  12      983.61      947.28     46.42 o 
  25   1  12      337.97      373.54     37.28 o 
  27   1  12       51.21       31.61     26.82 o 
 -44   2  12        3.73      -52.26     44.57 o 
 -42   2  12       34.00       79.34     42.14 o 
 -40   2  12     3282.53     3457.89    107.25 o 
 -38   2  12     4383.39     4279.03    118.59 o 
 -36   2  12     3367.84     3464.45    103.98 o 
 -34   2  12      944.56     1037.26    122.04 o 
 -32   2  12     1124.94      984.02     59.92 o 
 -30   2  12     4057.02     4232.55    112.61 o 
 -28   2  12     4405.83     4590.57    181.77 o 
 -26   2  12      508.46      596.53     60.92 o 
 -24   2  12      294.46      303.97     44.69 o 
 -22   2  12     5212.83     5172.65    121.93 o 
 -20   2  12      314.94      243.79     26.84 o 
 -18   2  12    24163.04    24410.37    369.00 o 
 -16   2  12      581.06      633.36     23.04 o 
 -14   2  12     4442.60     4287.21     79.48 o 
 -12   2  12     1570.78     1557.96     34.03 o 
 -10   2  12     4763.52     4959.35     64.76 o 
  -8   2  12    21057.00    20852.16    192.48 o 
  -6   2  12      459.79      419.49     23.89 o 
  -4   2  12     5463.91     5251.55     71.50 o 
  -2   2  12        4.55       -8.15     15.62 o 
   0   2  12       13.29       47.47     19.95 o 
   2   2  12    12214.32    12322.04    200.81 o 
   4   2  12     1566.12     1650.11     74.91 o 
   6   2  12     2480.00     2466.94     57.30 o 
   8   2  12      507.49      542.73     35.24 o 
  10   2  12      827.49      819.19     34.41 o 
  12   2  12     5769.46     5798.52     96.93 o 
  14   2  12     2487.41     2434.24     86.66 o 
  16   2  12     1300.70     1405.05     51.97 o 
  18   2  12      182.68      194.73     43.25 o 
  20   2  12     2118.21     2186.10     63.15 o 
  22   2  12       96.08      122.63     31.81 o 
  24   2  12     2037.32     2009.77     68.71 o 
  26   2  12      197.55      186.22     33.46 o 
 -45   3  12      598.22      566.44     56.25 o 
 -43   3  12       25.32      -21.23     39.97 o 
 -41   3  12     1346.72     1326.16     99.53 o 
 -39   3  12       21.28       20.02     57.06 o 
 -37   3  12     3535.08     3907.87    113.43 o 
 -35   3  12     3600.82     3550.70    107.12 o 
 -33   3  12     2166.13     2394.89     87.34 o 
 -31   3  12     4819.98     4822.43    163.57 o 
 -29   3  12        2.28        6.34     33.11 o 
 -27   3  12      185.03      135.12     35.08 o 
 -25   3  12     4830.18     4746.69    118.93 o 
 -23   3  12    11324.74    10895.73    210.07 o 
 -21   3  12      836.23      946.65     54.15 o 
 -19   3  12     7922.22     8253.10    132.10 o 
 -17   3  12      198.84      176.79     44.93 o 
 -15   3  12      989.91     1010.64     35.37 o 
 -13   3  12    10906.27    10532.61    131.74 o 
 -11   3  12      274.21      287.11     22.89 o 
  -9   3  12      455.02      392.52     24.45 o 
  -7   3  12       18.99       18.91     18.73 o 
  -5   3  12     1947.55     1794.93     45.92 o 
  -3   3  12     9301.38     9561.59    124.11 o 
  -1   3  12      725.78      816.99     32.04 o 
   1   3  12     5168.20     5035.71     79.21 o 
   3   3  12      230.08      306.95     40.93 o 
   5   3  12       65.78       84.59     23.26 o 
   7   3  12     4945.99     4888.38     83.07 o 
   9   3  12     2489.65     2512.25     59.77 o 
  11   3  12     2646.26     2599.94     81.50 o 
  13   3  12      383.55      388.61     32.55 o 
  15   3  12     1706.53     1725.53     55.78 o 
  17   3  12     1166.29     1383.46     52.64 o 
  19   3  12     2034.36     1871.05     59.20 o 
  21   3  12        9.18        1.96     38.02 o 
  23   3  12      499.90      505.60     39.43 o 
  25   3  12      515.37      575.45     40.92 o 
 -44   4  12        1.23      -21.45     37.79 o 
 -42   4  12       14.26       -9.22     40.19 o 
 -40   4  12     1834.19     2168.27     92.71 o 
 -38   4  12       86.99       51.40     42.06 o 
 -36   4  12     3067.39     3035.82     99.75 o 
 -34   4  12        0.01      -19.24     35.25 o 
 -32   4  12      167.94      258.63     45.85 o 
 -30   4  12     6479.88     6321.88    149.51 o 
 -28   4  12     4744.13     4631.65    121.61 o 
 -26   4  12     5349.11     5022.61    125.58 o 
 -24   4  12     6139.00     6117.66    142.40 o 
 -22   4  12      727.86      675.61     48.89 o 
 -20   4  12       56.16      140.49     33.43 o 
 -18   4  12     4123.85     4563.68     90.30 o 
 -16   4  12       24.77       25.78     23.60 o 
 -14   4  12     2555.01     2633.06     48.19 o 
 -12   4  12       11.46       -1.48     19.99 o 
 -10   4  12        1.12      -11.29     18.43 o 
  -8   4  12    10315.14    10310.08    132.45 o 
  -6   4  12      100.64       66.67     20.81 o 
  -4   4  12     5847.39     5781.59     87.14 o 
  -2   4  12      957.61     1041.77     38.47 o 
   0   4  12     1005.92      965.05     50.28 o 
   2   4  12    12469.01    11960.05    253.34 o 
   4   4  12     1596.63     1719.97     62.16 o 
   6   4  12     2093.41     2130.20     64.95 o 
   8   4  12      106.46      103.85     33.29 o 
  10   4  12     3988.53     3834.05     90.77 o 
  12   4  12     2885.46     2844.06     79.81 o 
  14   4  12     2597.08     2409.13     75.82 o 
  16   4  12      369.77      403.85     46.17 o 
  18   4  12        5.29       37.07     35.57 o 
  20   4  12       58.39       26.26     35.08 o 
  22   4  12       31.66       16.43     36.12 o 
  24   4  12      382.10      570.37     78.41 o 
  26   4  12        3.41      -61.42    105.99 o 
 -43   5  12      392.65      454.89     54.09 o 
 -41   5  12       15.08       27.17     56.61 o 
 -39   5  12        1.19        7.76     42.02 o 
 -37   5  12      363.25      270.85     50.99 o 
 -35   5  12     1879.28     1764.74    112.11 o 
 -33   5  12      546.05      626.17     55.74 o 
 -31   5  12      728.44      672.78     96.39 o 
 -29   5  12       18.92      -13.58     37.63 o 
 -27   5  12      121.54      118.24     37.09 o 
 -25   5  12      460.39      627.66     51.24 o 
 -23   5  12     3435.86     3473.63    144.72 o 
 -21   5  12      532.74      303.91     31.39 o 
 -19   5  12     2829.31     2975.43     71.89 o 
 -17   5  12       13.30       -4.28     26.63 o 
 -15   5  12      310.16      355.40     38.44 o 
 -13   5  12     1990.93     2046.83     48.81 o 
 -11   5  12      267.71      178.65     23.24 o 
  -9   5  12     1504.20     1426.63     42.51 o 
  -7   5  12       73.17       79.55     21.70 o 
  -5   5  12     2086.20     2025.30     49.97 o 
  -3   5  12     1061.83     1038.35     38.84 o 
  -1   5  12      687.26      737.05     40.50 o 
   1   5  12       36.71       59.09     27.51 o 
   3   5  12      384.13      395.54     37.96 o 
   5   5  12      201.77      296.37     40.81 o 
   7   5  12     2621.88     2664.64     74.11 o 
   9   5  12     3151.82     2807.16     77.77 o 
  11   5  12      630.25      582.48     45.25 o 
  13   5  12      266.85      186.05     37.54 o 
  15   5  12       69.72       52.03     34.54 o 
  17   5  12      413.65      432.20     43.76 o 
  19   5  12      526.94      543.18     48.70 o 
  21   5  12      190.04      147.94     39.60 o 
  23   5  12      277.55      156.89     49.00 o 
 -42   6  12       55.53       22.25     42.65 o 
 -40   6  12      218.39      227.26     48.58 o 
 -38   6  12       55.10       -1.28     39.01 o 
 -36   6  12      867.63      883.03     63.34 o 
 -34   6  12        0.28       15.85     39.31 o 
 -32   6  12      187.80      199.46     44.37 o 
 -30   6  12      233.58      228.84     45.59 o 
 -28   6  12      701.20      655.77     56.32 o 
 -26   6  12      183.89      179.57     44.11 o 
 -24   6  12        0.44      -42.01     34.34 o 
 -22   6  12       31.94       21.60     35.56 o 
 -20   6  12     2039.12     1969.15     61.69 o 
 -18   6  12     1192.22     1408.70     85.17 o 
 -16   6  12      119.26       68.82     28.48 o 
 -14   6  12       15.61       25.70     21.24 o 
 -12   6  12      110.07      140.53     24.14 o 
 -10   6  12     2489.76     2460.25     55.24 o 
  -8   6  12      259.28      242.34     26.59 o 
  -6   6  12     4565.85     4469.27     88.37 o 
  -4   6  12      387.99      392.99     30.62 o 
  -2   6  12     3928.57     3879.41     73.33 o 
   0   6  12     1617.91     1516.38     60.92 o 
   2   6  12     3427.70     3125.69     79.94 o 
   4   6  12     2438.30     2139.53    105.01 o 
   6   6  12     1353.98     1228.52     54.68 o 
   8   6  12     1877.52     1487.31     61.55 o 
  10   6  12     2412.35     2273.06     91.05 o 
  12   6  12      163.23      158.22     37.74 o 
  14   6  12     1036.52      991.26     55.38 o 
  16   6  12      225.96      146.44     38.92 o 
  18   6  12      203.88      129.66     41.35 o 
  20   6  12      876.05      894.04     97.36 o 
  22   6  12      374.67      381.93     46.32 o 
 -39   7  12      181.53      291.51    103.89 o 
 -37   7  12       10.44      -52.98     40.86 o 
 -35   7  12       50.55       18.76     42.25 o 
 -33   7  12       72.00        9.34    105.81 o 
 -31   7  12       20.99       68.26     42.88 o 
 -29   7  12       10.03        8.19     46.18 o 
 -27   7  12       69.59       33.62     40.80 o 
 -25   7  12      561.66      357.05     47.38 o 
 -23   7  12        1.26       24.87     38.77 o 
 -21   7  12     2076.45     1940.61     64.05 o 
 -19   7  12      976.92      954.01     47.64 o 
 -17   7  12     2533.09     2562.98     72.88 o 
 -15   7  12     3269.00     3172.82    119.47 o 
 -13   7  12      284.19      308.56     26.20 o 
 -11   7  12      244.96      251.88     28.47 o 
  -9   7  12      291.32      344.90     29.75 o 
  -7   7  12      172.65      181.67     34.87 o 
  -5   7  12     3569.47     3607.84     72.82 o 
  -3   7  12      222.23      200.02     29.34 o 
  -1   7  12     1198.67     1108.52     55.64 o 
   1   7  12       75.12       72.30     32.27 o 
   3   7  12       11.81      -31.40     29.47 o 
   5   7  12        1.13       -2.66     33.25 o 
   7   7  12      487.60      568.96     45.50 o 
   9   7  12      376.62      385.90     47.03 o 
  11   7  12      439.72      352.92     71.05 o 
  13   7  12      915.05      757.79     62.09 o 
  15   7  12        0.84      -43.57     36.66 o 
  17   7  12      157.85      230.20     43.18 o 
  19   7  12      206.34      180.04     41.94 o 
  21   7  12      348.95      193.74     42.86 o 
 -38   8  12     1255.83     1298.37     77.35 o 
 -36   8  12      117.42      114.60     47.87 o 
 -34   8  12      281.31      317.59     50.11 o 
 -32   8  12       30.42       40.78     44.94 o 
 -30   8  12      117.11      129.08     88.81 o 
 -28   8  12      239.84      277.66     68.95 o 
 -26   8  12        8.35      -27.95     65.39 o 
 -24   8  12       13.21       -8.18     37.54 o 
 -22   8  12        1.11      -20.08     46.47 o 
 -20   8  12     2527.89     2112.78     67.95 o 
 -18   8  12       53.74       46.53     30.65 o 
 -16   8  12     2875.51     2660.16     76.65 o 
 -14   8  12      585.85      630.63     35.85 o 
 -12   8  12     1879.55     1813.56     48.89 o 
 -10   8  12     1194.26     1210.94     46.26 o 
  -8   8  12     1648.90     1547.93     60.21 o 
  -6   8  12       94.42       84.22     27.46 o 
  -4   8  12     2209.00     2381.21     80.07 o 
  -2   8  12        0.40      -42.55     46.67 o 
   0   8  12        5.76       -0.23     32.13 o 
   2   8  12       52.73      109.98     36.74 o 
   4   8  12      201.66      246.74     40.45 o 
   6   8  12       30.24      -34.39     34.30 o 
   8   8  12      500.79      551.55     48.00 o 
  10   8  12       86.78       49.28     37.55 o 
  12   8  12       17.10       10.87     37.47 o 
  14   8  12      376.75      269.50     44.25 o 
  16   8  12       10.65      -23.07     58.43 o 
  18   8  12      729.19      693.93     54.47 o 
 -35   9  12      148.25      152.45     59.22 o 
 -33   9  12      334.78      330.92     53.44 o 
 -31   9  12        1.77        1.63     43.60 o 
 -29   9  12      240.16      231.62     50.81 o 
 -27   9  12       18.78        1.91     60.93 o 
 -25   9  12       43.95      -49.01     42.07 o 
 -23   9  12      327.48      308.40     51.07 o 
 -21   9  12      194.19      173.16     35.07 o 
 -19   9  12     1374.95     1563.76     79.15 o 
 -17   9  12       17.83       -9.76     30.93 o 
 -15   9  12     1171.52     1076.99     69.19 o 
 -13   9  12     1807.57     1830.44     55.40 o 
 -11   9  12       69.75       49.52     25.62 o 
  -9   9  12     2379.74     2320.80     63.07 o 
  -7   9  12      921.90      984.65     44.72 o 
  -5   9  12       45.08       29.82     31.82 o 
  -3   9  12      372.79      397.13     35.34 o 
  -1   9  12       19.77       39.89     57.53 o 
   1   9  12      100.07      118.64     36.95 o 
   3   9  12       98.86       96.78     38.13 o 
   5   9  12        7.39      -38.84     34.76 o 
   7   9  12       38.46      -28.57     38.15 o 
   9   9  12      111.74      143.30     53.73 o 
  11   9  12       44.17       58.76     50.73 o 
  13   9  12      332.45      511.42     92.23 o 
  15   9  12        1.52       34.02     39.35 o 
  17   9  12      368.97      321.49     48.71 o 
 -32  10  12       95.61      -32.60     43.99 o 
 -30  10  12      228.64      199.78     50.95 o 
 -28  10  12      230.02      271.65     51.23 o 
 -26  10  12      286.56      251.99     51.94 o 
 -24  10  12        1.10      -25.04     43.36 o 
 -22  10  12      130.09       86.07     35.03 o 
 -20  10  12      806.39     1068.54     55.31 o 
 -18  10  12       82.49      103.01     35.51 o 
 -16  10  12        0.97      -22.62     33.32 o 
 -14  10  12      610.55      634.90     47.99 o 
 -12  10  12       56.44       61.42     29.52 o 
 -10  10  12      113.86       96.67     27.55 o 
  -8  10  12     1200.33     1282.72     50.49 o 
  -6  10  12       27.80        8.15     29.58 o 
  -4  10  12     2107.91     2128.15     63.36 o 
  -2  10  12      107.53      125.68     38.59 o 
   0  10  12       25.79      -36.56     35.88 o 
   2  10  12      676.86      666.39     51.15 o 
   4  10  12      194.81      191.36     42.45 o 
   6  10  12      111.62      155.84     41.44 o 
   8  10  12      574.29      673.97     51.94 o 
  10  10  12      618.74      574.11     51.44 o 
  12  10  12      202.66      256.17     44.98 o 
 -27  11  12      234.28      195.98     50.18 o 
 -25  11  12      389.68      411.64     57.88 o 
 -23  11  12      415.69      411.86     66.99 o 
 -21  11  12      528.46      566.62     54.55 o 
 -19  11  12      104.63       85.71     37.99 o 
 -17  11  12      179.80      149.13     38.98 o 
 -15  11  12       78.06      136.35     79.25 o 
 -13  11  12      917.14      946.52     55.78 o 
 -11  11  12       58.72       21.87     36.95 o 
  -9  11  12     1096.44     1149.92     45.11 o 
  -7  11  12     1276.74     1204.42     51.17 o 
  -5  11  12      880.03      832.12     46.12 o 
  -3  11  12     1016.48     1042.79     65.41 o 
  -1  11  12      478.15      538.35     73.01 o 
   1  11  12      335.06      384.46     46.48 o 
   3  11  12        6.29      -36.96     60.08 o 
   5  11  12        5.68      -65.67     52.50 o 
   7  11  12      389.91      259.89     45.00 o 
   9  11  12        5.37       28.37     40.00 o 
 -22  12  12      180.47      170.61     41.55 o 
 -20  12  12      181.67      276.30     42.92 o 
 -18  12  12      667.88      660.49     51.83 o 
 -16  12  12       72.04      101.58     39.10 o 
 -14  12  12      208.06      252.19     44.02 o 
 -12  12  12      147.75      166.52     42.09 o 
 -10  12  12      220.33      185.63     35.86 o 
  -8  12  12     1384.68     1422.78     56.46 o 
  -6  12  12      255.03      253.54     37.73 o 
  -4  12  12      790.19      938.72     56.06 o 
  -2  12  12      275.65      327.54     44.43 o 
   0  12  12      297.15      227.21     43.19 o 
   2  12  12      778.34      777.51     74.68 o 
 -45   1  13       94.71      124.35     34.43 o 
 -43   1  13       74.12       76.59     33.91 o 
 -41   1  13      306.27      251.60     35.86 o 
 -39   1  13        0.95      -76.53     51.02 o 
 -37   1  13       23.03       10.74     36.64 o 
 -35   1  13      133.81      101.81     29.58 o 
 -33   1  13      266.11      256.24     32.13 o 
 -31   1  13        8.36      -22.30     24.26 o 
 -29   1  13     1155.22     1123.01     79.49 o 
 -27   1  13      636.49      583.68     35.55 o 
 -25   1  13     1811.08     1692.23     52.75 o 
 -23   1  13     2391.74     2260.52     59.79 o 
 -21   1  13     5535.44     5249.65     98.60 o 
 -19   1  13     1165.15     1064.03     43.15 o 
 -17   1  13     3398.76     3276.98     67.23 o 
 -15   1  13       16.76       -3.67     15.51 o 
 -13   1  13      505.21      599.95     24.23 o 
 -11   1  13       34.84       15.73     17.12 o 
  -9   1  13     1880.60     1864.49     42.28 o 
  -7   1  13      512.83      480.65     23.75 o 
  -5   1  13     4255.53     4411.57     64.27 o 
  -3   1  13     1839.43     1703.14     44.67 o 
  -1   1  13     5377.87     5302.96     84.08 o 
   1   1  13     1574.32     1562.94     45.90 o 
   3   1  13      373.15      411.42     28.23 o 
   5   1  13        1.61      -20.75     22.96 o 
   7   1  13      758.46      655.17     35.51 o 
   9   1  13      411.99      491.76     44.82 o 
  11   1  13     1946.85     2067.32     80.16 o 
  13   1  13     1430.70     1421.45     53.95 o 
  15   1  13       20.67       24.19     29.24 o 
  17   1  13       49.24       69.47     36.17 o 
  19   1  13      141.95      148.18     47.10 o 
  21   1  13      200.02      218.06     34.24 o 
  23   1  13      293.30      309.83     37.88 o 
  25   1  13      609.03      508.48     41.07 o 
 -44   2  13      119.98      129.77     44.82 o 
 -42   2  13      108.46       74.55     74.03 o 
 -40   2  13      945.21     1067.66     63.84 o 
 -38   2  13      487.68      474.51    131.29 o 
 -36   2  13      147.77       88.40     49.85 o 
 -34   2  13     1915.96     1727.61    103.11 o 
 -32   2  13       37.54       78.70     36.65 o 
 -30   2  13        4.81      -31.88     36.99 o 
 -28   2  13      231.25      273.75     81.74 o 
 -26   2  13      247.05      215.90     39.01 o 
 -24   2  13      418.63      376.72     49.23 o 
 -22   2  13     6498.44     6788.19    147.42 o 
 -20   2  13       10.26       37.33     31.62 o 
 -18   2  13    16062.88    16564.82    233.38 o 
 -16   2  13      122.19       81.42     19.41 o 
 -14   2  13      198.70      202.80     20.39 o 
 -12   2  13     1155.52     1233.52     38.02 o 
 -10   2  13     3382.73     3245.36     51.37 o 
  -8   2  13       47.59       48.98     15.97 o 
  -6   2  13     3910.80     3929.74     59.64 o 
  -4   2  13      116.88      153.58     18.60 o 
  -2   2  13      117.00      142.50     22.34 o 
   0   2  13     5082.91     5320.67     84.94 o 
   2   2  13      165.00      144.88     30.57 o 
   4   2  13      478.70      494.30     32.87 o 
   6   2  13        0.28       -2.06     20.71 o 
   8   2  13      440.29      431.65     29.64 o 
  10   2  13        4.69      -29.18     23.34 o 
  12   2  13        2.05      -37.40     25.74 o 
  14   2  13      963.18     1027.02     60.13 o 
  16   2  13       59.28       -2.08     28.90 o 
  18   2  13       10.63      -32.85     27.21 o 
  20   2  13        0.36       52.46     32.38 o 
  22   2  13      179.17      170.66     33.80 o 
  24   2  13       92.20       56.21     37.79 o 
 -43   3  13      825.23      828.24    107.54 o 
 -41   3  13       22.71      -14.22     38.85 o 
 -39   3  13      874.13      937.93     62.62 o 
 -37   3  13     1010.88     1080.01    130.36 o 
 -35   3  13      694.30      715.74    120.15 o 
 -33   3  13     2860.80     2990.14     97.55 o 
 -31   3  13      468.51      534.23     50.74 o 
 -29   3  13     1473.03     1467.56     91.34 o 
 -27   3  13       79.72       99.86     36.28 o 
 -25   3  13      961.91      952.21     57.63 o 
 -23   3  13      406.21      596.10     48.57 o 
 -21   3  13     2556.46     2705.22    123.18 o 
 -19   3  13     1560.49     1698.42     57.78 o 
 -17   3  13     3081.59     3035.13     72.49 o 
 -15   3  13      774.94      710.80     44.44 o 
 -13   3  13     1813.29     1935.63     65.29 o 
 -11   3  13     5931.50     6215.62     90.97 o 
  -9   3  13      117.89      119.07     21.64 o 
  -7   3  13     7958.29     7532.41    104.56 o 
  -5   3  13      434.01      439.75     28.26 o 
  -3   3  13      205.06      225.18     29.57 o 
  -1   3  13     2591.37     2771.61     69.74 o 
   1   3  13     1006.62     1075.46     47.01 o 
   3   3  13     4389.73     4177.60     97.18 o 
   5   3  13      299.93      321.29     44.35 o 
   7   3  13      209.60      158.43     61.24 o 
   9   3  13     3533.88     3697.44     76.34 o 
  11   3  13      115.38       91.52     27.42 o 
  13   3  13      275.34      291.74     37.42 o 
  15   3  13      300.27      281.90     33.36 o 
  17   3  13       69.08       89.56     43.06 o 
  19   3  13      761.23      640.87     42.10 o 
  21   3  13      381.85      363.58     37.74 o 
  23   3  13      317.16      423.80     59.17 o 
 -44   4  13      196.02      233.91     50.14 o 
 -42   4  13      252.79      255.04     48.54 o 
 -40   4  13       12.73      -46.85     39.33 o 
 -38   4  13     1256.87     1238.08     70.24 o 
 -36   4  13        1.72      -31.67     44.32 o 
 -34   4  13     1366.69     1488.93     75.67 o 
 -32   4  13      524.77      461.38     49.16 o 
 -30   4  13      968.56      888.74     58.14 o 
 -28   4  13     4266.99     4247.83    116.44 o 
 -26   4  13     1372.88     1393.24     94.97 o 
 -24   4  13      664.18      664.71     52.66 o 
 -22   4  13      283.72      323.34     41.95 o 
 -20   4  13      122.40       38.97     38.82 o 
 -18   4  13     9335.27     9760.97    155.47 o 
 -16   4  13      864.52     1008.33     44.53 o 
 -14   4  13     1665.38     1650.51     49.07 o 
 -12   4  13      834.49      773.56     31.47 o 
 -10   4  13     2204.14     2169.43     49.86 o 
  -8   4  13      415.23      352.11     26.26 o 
  -6   4  13     1288.41     1363.45     48.39 o 
  -4   4  13     1450.93     1437.13     43.52 o 
  -2   4  13      221.17      220.14     30.89 o 
   0   4  13     1236.36     1211.39    100.58 o 
   2   4  13      144.56      106.38     30.51 o 
   4   4  13     3460.55     3633.03     85.61 o 
   6   4  13      139.73       57.24     39.61 o 
   8   4  13     2264.89     2277.39     70.13 o 
  10   4  13     2255.05     2021.76     69.87 o 
  12   4  13     1359.43     1412.99     61.89 o 
  14   4  13     3458.14     3389.52    130.03 o 
  16   4  13      179.56      274.71     51.78 o 
  18   4  13      681.00      798.55     80.79 o 
  20   4  13      204.38      188.84     40.96 o 
  22   4  13     1009.27      929.51     80.35 o 
 -41   5  13       40.58       23.77     51.79 o 
 -39   5  13      201.23      168.17     45.88 o 
 -37   5  13      616.34      725.16     60.23 o 
 -35   5  13       99.32      102.62     44.25 o 
 -33   5  13     5255.92     5124.83    242.17 o 
 -31   5  13       12.51        3.03     38.39 o 
 -29   5  13     4440.67     4265.78    133.44 o 
 -27   5  13     1206.75     1066.20     63.78 o 
 -25   5  13     3130.09     2974.52    106.53 o 
 -23   5  13     1114.72     1258.18     65.74 o 
 -21   5  13       60.58      101.56     52.20 o 
 -19   5  13     3157.97     3477.05     80.67 o 
 -17   5  13     1100.46     1022.46     55.24 o 
 -15   5  13     1952.85     1888.54     66.07 o 
 -13   5  13      153.47      185.58     27.23 o 
 -11   5  13       32.85       16.88     21.01 o 
  -9   5  13      122.25      101.07     22.68 o 
  -7   5  13      127.82      168.94     24.78 o 
  -5   5  13       37.32       81.23     24.26 o 
  -3   5  13     2242.98     2171.64     64.54 o 
  -1   5  13     2450.07     2525.00     69.54 o 
   1   5  13     1735.80     1594.41     59.75 o 
   3   5  13     2201.13     2239.99     68.78 o 
   5   5  13     1994.85     1806.92     65.46 o 
   7   5  13      563.37      563.08     49.68 o 
   9   5  13     3999.21     3831.96     94.57 o 
  11   5  13     1006.56      986.18     54.58 o 
  13   5  13      926.12     1031.70     56.47 o 
  15   5  13      476.05      515.15     47.70 o 
  17   5  13      142.83      145.56     40.31 o 
  19   5  13     1504.81     1470.34     67.49 o 
  21   5  13      282.21      231.61     43.78 o 
 -40   6  13      152.85      188.63     47.96 o 
 -38   6  13     1319.83     1289.70    102.80 o 
 -36   6  13        1.33      -25.02     51.78 o 
 -34   6  13     3159.51     2823.20     99.95 o 
 -32   6  13     2033.07     1736.50     79.97 o 
 -30   6  13      194.55      163.34     49.16 o 
 -28   6  13     6787.48     6493.76    157.13 o 
 -26   6  13     1597.02     1540.54     77.00 o 
 -24   6  13     5161.58     5107.53    133.72 o 
 -22   6  13     1292.92     1097.30     95.56 o 
 -20   6  13     2184.37     2050.05     64.33 o 
 -18   6  13     1458.51     1539.48     81.95 o 
 -16   6  13     1464.98     1385.76     55.79 o 
 -14   6  13      359.69      380.26     39.19 o 
 -12   6  13       14.87       32.30     22.77 o 
 -10   6  13     4516.60     4612.70     79.89 o 
  -8   6  13     3199.21     3044.61     68.43 o 
  -6   6  13     2322.72     2227.98     56.66 o 
  -4   6  13      730.56      703.59     36.20 o 
  -2   6  13       24.55      -14.41     53.20 o 
   0   6  13     4943.75     4546.12    166.82 o 
   2   6  13      376.94      307.91     37.84 o 
   4   6  13    10599.38     9934.33    166.47 o 
   6   6  13      313.50      282.97     40.06 o 
   8   6  13     1113.63     1169.73     56.19 o 
  10   6  13      485.01      643.15     48.79 o 
  12   6  13       29.58        2.24     47.37 o 
  14   6  13     2251.95     2322.40     86.59 o 
  16   6  13        0.41      -13.31     37.26 o 
  18   6  13      152.27       64.36     38.68 o 
  20   6  13        6.10       16.24     37.14 o 
 -39   7  13     2661.35     2806.93    105.78 o 
 -37   7  13     1092.46     1139.39     71.56 o 
 -35   7  13       18.39      -64.82     43.21 o 
 -33   7  13     6207.50     6149.88    156.84 o 
 -31   7  13        8.72      -20.36     58.10 o 
 -29   7  13      823.44      981.78     66.31 o 
 -27   7  13     1885.95     1633.59     81.58 o 
 -25   7  13      641.51      590.76     57.56 o 
 -23   7  13    10545.06    10566.92    547.81 o 
 -21   7  13     1178.37     1170.89     53.95 o 
 -19   7  13      629.64      719.47     43.54 o 
 -17   7  13        9.47      -11.32     29.47 o 
 -15   7  13      830.19      812.48     46.50 o 
 -13   7  13     2229.93     2200.09     74.35 o 
 -11   7  13     3226.18     3136.81     66.44 o 
  -9   7  13     2001.96     2010.96     55.49 o 
  -7   7  13     1164.05     1120.54     44.94 o 
  -5   7  13      292.43      307.50     31.14 o 
  -3   7  13        4.07       -3.39     30.54 o 
  -1   7  13    11496.34    11673.37    266.18 o 
   1   7  13      222.80      222.34     37.04 o 
   3   7  13      520.87      525.58     45.28 o 
   5   7  13     3272.48     3141.73    129.44 o 
   7   7  13      465.28      309.76     43.62 o 
   9   7  13     6852.55     7175.84    165.43 o 
  11   7  13      327.02      317.82     58.76 o 
  13   7  13      851.67      805.23     54.28 o 
  15   7  13     1408.40     1269.61     80.23 o 
  17   7  13      125.18       18.80     59.65 o 
  19   7  13       32.04      -56.99     37.99 o 
 -36   8  13        2.29      -51.71     43.37 o 
 -34   8  13      175.77      187.48     62.70 o 
 -32   8  13      447.84      445.26     80.83 o 
 -30   8  13        6.05      -26.05     59.47 o 
 -28   8  13     1946.93     1751.19     86.19 o 
 -26   8  13        8.50       48.98     72.06 o 
 -24   8  13     2716.82     2467.63     97.28 o 
 -22   8  13      978.29      967.06     67.30 o 
 -20   8  13      697.70      736.32     46.95 o 
 -18   8  13     4978.49     5075.36    108.65 o 
 -16   8  13      721.23      738.63     46.48 o 
 -14   8  13     2119.16     2099.03     70.82 o 
 -12   8  13      203.86      189.37     30.17 o 
 -10   8  13     5975.90     5939.62    102.56 o 
  -8   8  13     2881.69     2960.86     67.66 o 
  -6   8  13     6404.05     6477.71    106.52 o 
  -4   8  13     4138.40     4358.10     99.09 o 
  -2   8  13     1621.06     1688.08    109.44 o 
   0   8  13     3268.21     3303.68     87.47 o 
   2   8  13        0.33       47.66     36.89 o 
   4   8  13     2333.48     2319.25     84.83 o 
   6   8  13      108.75       44.73     35.85 o 
   8   8  13      270.10      270.94     42.77 o 
  10   8  13      439.15      475.36     75.90 o 
  12   8  13        3.00      -49.64     37.21 o 
  14   8  13     1726.70     1704.55     73.19 o 
  16   8  13      227.43      215.99     43.99 o 
 -33   9  13      316.26      351.83     90.98 o 
 -31   9  13       39.21      -55.04     42.86 o 
 -29   9  13      332.48      284.79     52.51 o 
 -27   9  13      155.36      135.84     49.61 o 
 -25   9  13      556.83      598.06     60.76 o 
 -23   9  13     3633.74     3761.17    120.15 o 
 -21   9  13     1366.84     1493.25     63.84 o 
 -19   9  13     2347.13     2292.27     76.72 o 
 -17   9  13     1442.98     1443.73     62.10 o 
 -15   9  13     2109.84     2056.51     71.22 o 
 -13   9  13     2921.63     2854.58     81.39 o 
 -11   9  13     3972.85     3986.39     94.41 o 
  -9   9  13     1194.87     1227.19     49.61 o 
  -7   9  13      500.89      617.24     43.83 o 
  -5   9  13     5327.07     5153.56     95.87 o 
  -3   9  13      705.94      687.25     48.58 o 
  -1   9  13     6823.54     6723.73    177.06 o 
   1   9  13        7.92      -48.73     32.49 o 
   3   9  13       51.43       22.17     36.39 o 
   5   9  13      267.66      308.71     58.00 o 
   7   9  13        9.72       -5.07     36.88 o 
   9   9  13     1052.51     1029.19     65.07 o 
  11   9  13      294.85      374.79     47.39 o 
  13   9  13     1138.52     1284.53     65.32 o 
 -30  10  13        2.46       18.35     43.43 o 
 -28  10  13     1747.91     1844.13     90.83 o 
 -26  10  13      693.72      680.35    102.99 o 
 -24  10  13     1868.70     1831.60     88.75 o 
 -22  10  13      246.95      238.47     51.84 o 
 -20  10  13       11.99       21.66     36.34 o 
 -18  10  13      963.24      939.32     53.94 o 
 -16  10  13      578.17      668.45     49.45 o 
 -14  10  13     1038.02     1023.90     55.84 o 
 -12  10  13       37.87       45.03     29.34 o 
 -10  10  13      501.84      526.44     35.91 o 
  -8  10  13      484.69      569.89     45.08 o 
  -6  10  13     1562.47     1536.39     56.92 o 
  -4  10  13      691.68      725.67     50.03 o 
  -2  10  13       14.30      -18.63     35.72 o 
   0  10  13      737.04      599.86     49.33 o 
   2  10  13        0.50       -1.60     36.03 o 
   4  10  13      838.85      824.17     81.88 o 
   6  10  13      611.05      616.24     52.53 o 
   8  10  13      178.51      159.88     43.47 o 
  10  10  13       28.62      -12.63     39.23 o 
 -25  11  13       91.35       40.54     48.11 o 
 -23  11  13      350.87      228.43     57.94 o 
 -21  11  13     1451.76     1473.74     66.93 o 
 -19  11  13       89.30        8.20     38.08 o 
 -17  11  13       25.03       41.30     36.68 o 
 -15  11  13      387.48      421.81     57.67 o 
 -13  11  13     1063.24     1016.88     59.46 o 
 -11  11  13     2259.79     2280.57     69.70 o 
  -9  11  13        8.53      -20.78     41.72 o 
  -7  11  13        1.96      -27.74     30.11 o 
  -5  11  13      368.19      345.26     80.30 o 
  -3  11  13     1533.36     1651.29     72.33 o 
  -1  11  13     1732.75     1759.22     72.09 o 
   1  11  13       16.46       37.71     42.19 o 
   3  11  13      187.65      158.90     42.44 o 
   5  11  13      108.17       38.62     40.23 o 
 -18  12  13      509.72      444.72     50.70 o 
 -16  12  13     1154.94     1258.43     62.93 o 
 -14  12  13      193.60      160.85     46.20 o 
 -12  12  13      331.14      368.36     45.84 o 
 -10  12  13      858.55      709.95     44.35 o 
  -8  12  13      535.35      555.91     41.56 o 
  -6  12  13     1387.95     1320.40     86.18 o 
  -4  12  13      379.99      439.39     45.89 o 
  -2  12  13       14.75        5.47     38.58 o 
 -44   0  14     2294.83     2254.23    127.67 o 
 -42   0  14      476.28      386.15     67.72 o 
 -40   0  14      495.84      430.98     49.89 o 
 -38   0  14     5453.05     4933.23    242.50 o 
 -36   0  14     1794.42     1828.58    114.75 o 
 -34   0  14      516.33      404.71     43.01 o 
 -32   0  14        0.32       31.24     41.25 o 
 -30   0  14     1151.45     1047.02     76.72 o 
 -28   0  14     2295.77     2219.60    104.87 o 
 -26   0  14     7098.53     7218.99    209.84 o 
 -24   0  14     2206.91     2024.63     96.78 o 
 -22   0  14     4694.66     4138.28    140.54 o 
 -20   0  14    12177.67    11741.07    301.72 o 
 -18   0  14     2792.47     2688.31    108.14 o 
 -16   0  14    15905.12    15406.31    263.02 o 
 -14   0  14     3392.13     3370.54     85.70 o 
 -12   0  14     1191.49     1216.84     55.02 o 
 -10   0  14     6882.78     6864.75    139.09 o 
  -8   0  14     3793.48     3842.91     94.79 o 
  -6   0  14    13596.64    13294.36    235.80 o 
  -4   0  14     3704.46     3754.25     96.91 o 
  -2   0  14       56.63       19.35     32.42 o 
   0   0  14      527.24      639.51    104.09 o 
   2   0  14     5268.93     5679.07    176.76 o 
   4   0  14     4578.24     4704.27    118.01 o 
   6   0  14    11755.18    11831.73    416.91 o 
   8   0  14       69.49       98.73     53.49 o 
  10   0  14     1393.82     1442.85     74.29 o 
  12   0  14     4589.39     4481.68    137.96 o 
  14   0  14     4312.77     4357.79    250.19 o 
  16   0  14     4673.45     5073.02    139.39 o 
  18   0  14      733.16      779.47     66.37 o 
  20   0  14        5.09       24.83     56.63 o 
  22   0  14      167.41      104.45     39.55 o 
 -45   1  14     1587.11     1371.35     59.00 o 
 -43   1  14     3903.80     3470.51    103.30 o 
 -41   1  14      368.16      369.78     39.24 o 
 -39   1  14      312.00      332.23     55.61 o 
 -37   1  14     1163.91     1138.11     64.97 o 
 -35   1  14       49.98       13.46     35.23 o 
 -33   1  14      580.39      594.92    108.52 o 
 -31   1  14     2360.60     2409.48     83.24 o 
 -29   1  14       28.58      -43.31     45.56 o 
 -27   1  14       91.98       21.75     33.54 o 
 -25   1  14      206.46      263.13     37.88 o 
 -23   1  14       12.30        2.51     24.10 o 
 -21   1  14    19583.65    18883.83    535.01 o 
 -19   1  14        3.41       23.88     22.75 o 
 -17   1  14      167.43      240.69     20.53 o 
 -15   1  14     7593.75     7420.49    102.37 o 
 -13   1  14       21.44      -13.66     15.89 o 
 -11   1  14    29979.85    30333.61    304.39 o 
  -9   1  14    10906.30    10921.32    125.52 o 
  -7   1  14     3022.89     2946.37     52.06 o 
  -5   1  14     6641.96     6741.72     99.10 o 
  -3   1  14      676.72      731.21     34.27 o 
  -1   1  14     3753.91     3741.07     70.18 o 
   1   1  14     5717.28     5664.64     92.51 o 
   3   1  14      701.43      704.84     42.44 o 
   5   1  14      251.65      273.00     29.24 o 
   7   1  14     1703.09     1824.45     55.33 o 
   9   1  14      879.72     1027.69     43.83 o 
  11   1  14     2867.19     2991.72    107.65 o 
  13   1  14       10.94      -15.09     29.44 o 
  15   1  14       21.75      -14.98     28.26 o 
  17   1  14     2830.85     2943.10    169.53 o 
  19   1  14      630.93      626.18     52.75 o 
  21   1  14     1931.43     1970.90     99.01 o 
  23   1  14      129.53      166.30     34.91 o 
 -44   2  14     1142.27     1095.13     95.68 o 
 -42   2  14        3.76      -53.23     35.49 o 
 -40   2  14      293.26      352.24     48.16 o 
 -38   2  14     4601.35     4234.36    118.63 o 
 -36   2  14      912.42      953.67     60.20 o 
 -34   2  14      443.91      486.07     49.15 o 
 -32   2  14      145.59      145.29     40.02 o 
 -30   2  14     1914.22     1973.81     79.67 o 
 -28   2  14     1213.36     1253.97     66.16 o 
 -26   2  14    12303.90    12155.85    256.54 o 
 -24   2  14      155.67      161.37     37.69 o 
 -22   2  14     1773.42     1614.24     70.41 o 
 -20   2  14     5103.72     5034.66    122.08 o 
 -18   2  14     1614.78     1710.31     54.64 o 
 -16   2  14    15577.78    16414.89    233.65 o 
 -14   2  14     4996.94     5130.93     79.99 o 
 -12   2  14      512.06      503.61     28.76 o 
 -10   2  14     2173.99     2174.17     50.77 o 
  -8   2  14       14.80       -7.97     17.89 o 
  -6   2  14    19447.56    19458.14    230.48 o 
  -4   2  14      453.61      520.66     30.09 o 
  -2   2  14     2440.03     2415.29     55.14 o 
   0   2  14      789.80      807.16     37.06 o 
   2   2  14      968.41      986.04     40.82 o 
   4   2  14     4192.04     4297.85     70.84 o 
   6   2  14     4546.87     4519.25     84.99 o 
   8   2  14     1105.99     1019.80     39.16 o 
  10   2  14      264.21      220.19     30.62 o 
  12   2  14     1653.47     1764.68     57.60 o 
  14   2  14       35.90       -3.39     28.26 o 
  16   2  14      911.89      950.53     46.36 o 
  18   2  14        6.57        0.11     29.68 o 
  20   2  14        5.11      -20.53     32.48 o 
  22   2  14     2313.05     2222.37     68.69 o 
 -43   3  14      456.62      455.82     88.29 o 
 -41   3  14     1404.22     1431.21     75.34 o 
 -39   3  14     1094.38     1037.37     64.40 o 
 -37   3  14      816.12      820.84     59.55 o 
 -35   3  14     3073.13     3390.24    131.62 o 
 -33   3  14     2834.40     2743.73     94.75 o 
 -31   3  14     3715.10     3716.42    108.84 o 
 -29   3  14      198.13      230.06     41.27 o 
 -27   3  14        1.79       -0.84     36.10 o 
 -25   3  14     3267.77     3101.68     97.55 o 
 -23   3  14     2045.45     2353.22    113.15 o 
 -21   3  14    16179.45    17219.55    308.73 o 
 -19   3  14     1539.94     1516.76     70.36 o 
 -17   3  14     4051.03     4231.78     87.81 o 
 -15   3  14       55.21       25.40     19.64 o 
 -13   3  14       99.29       70.24     21.73 o 
 -11   3  14     5102.50     5075.54     80.93 o 
  -9   3  14      759.91      783.44     33.26 o 
  -7   3  14      350.98      310.12     32.12 o 
  -5   3  14    12296.61    12785.80    187.79 o 
  -3   3  14     4095.70     4352.93     90.32 o 
  -1   3  14     6732.90     6858.62    121.56 o 
   1   3  14     3411.55     3534.44    162.19 o 
   3   3  14       40.36       40.59     29.70 o 
   5   3  14     1994.95     1839.08     63.95 o 
   7   3  14     4978.14     4822.11    104.60 o 
   9   3  14     3958.34     3973.75    131.93 o 
  11   3  14     4071.14     3663.83     92.86 o 
  13   3  14      412.44      452.36     44.76 o 
  15   3  14        0.74        1.46     32.79 o 
  17   3  14      812.38      750.71     53.18 o 
  19   3  14      255.39      269.64     44.28 o 
  21   3  14     2974.40     2907.75     89.11 o 
 -42   4  14       13.05       49.21     42.29 o 
 -40   4  14       46.04       -5.14     40.53 o 
 -38   4  14     1600.31     1574.66     78.54 o 
 -36   4  14     1320.12     1329.20     72.93 o 
 -34   4  14      507.54      545.54     54.91 o 
 -32   4  14      475.71      533.10    134.23 o 
 -30   4  14     2112.05     2096.69     84.28 o 
 -28   4  14      576.03      716.37     54.78 o 
 -26   4  14     2379.23     2609.40     90.39 o 
 -24   4  14       22.74      -23.30     36.50 o 
 -22   4  14     1752.97     1822.66     78.73 o 
 -20   4  14     1320.15     1507.47     73.03 o 
 -18   4  14      100.33       67.77     29.50 o 
 -16   4  14     1362.41     1552.29     55.54 o 
 -14   4  14      897.24      970.13     36.44 o 
 -12   4  14       11.67       16.64     20.09 o 
 -10   4  14     8223.09     8247.25    115.05 o 
  -8   4  14      312.08      349.34     27.53 o 
  -6   4  14    12249.90    12123.18    156.13 o 
  -4   4  14     4743.91     4796.43     96.86 o 
  -2   4  14      371.20      343.35     35.92 o 
   0   4  14       38.84        3.22     29.64 o 
   2   4  14      464.73      379.56     38.16 o 
   4   4  14     3123.86     3034.73     81.32 o 
   6   4  14     4693.27     4289.61     97.81 o 
   8   4  14     3630.00     3711.16     92.33 o 
  10   4  14      369.32      426.29     43.42 o 
  12   4  14     3828.53     3774.02     95.87 o 
  14   4  14      174.42      148.18     60.46 o 
  16   4  14      872.25      836.55     53.00 o 
  18   4  14       79.04       57.61     46.20 o 
  20   4  14       27.42      -14.97     38.37 o 
 -41   5  14       17.65        2.82     51.50 o 
 -39   5  14      118.79      132.85     43.15 o 
 -37   5  14      102.33      127.93     46.90 o 
 -35   5  14      846.48      855.91     63.48 o 
 -33   5  14      394.37      282.69     48.94 o 
 -31   5  14     1748.61     1596.39     79.38 o 
 -29   5  14       42.69       46.37     50.84 o 
 -27   5  14        0.82       21.20     40.32 o 
 -25   5  14      184.89      232.56     45.97 o 
 -23   5  14       67.65       54.18     39.88 o 
 -21   5  14     3974.75     4245.25    145.61 o 
 -19   5  14      101.32      125.82     31.64 o 
 -17   5  14       31.19       -8.02     27.77 o 
 -15   5  14     1070.53     1093.01     43.66 o 
 -13   5  14       80.58       28.61     25.58 o 
 -11   5  14     1997.02     1995.23     51.25 o 
  -9   5  14      145.31      148.19     24.75 o 
  -7   5  14        4.30      -10.53     22.85 o 
  -5   5  14      554.68      572.63     39.01 o 
  -3   5  14      124.79      168.30     32.88 o 
  -1   5  14       34.80       35.59     30.32 o 
   1   5  14     1560.04     1415.11    114.23 o 
   3   5  14        4.53       21.28     31.78 o 
   5   5  14      378.17      470.25     43.87 o 
   7   5  14     1092.47     1070.61     59.93 o 
   9   5  14      860.47      875.45     52.34 o 
  11   5  14      531.45      541.91     48.57 o 
  13   5  14       39.56       55.83     43.92 o 
  15   5  14      110.55      119.84     39.90 o 
  17   5  14       83.95       61.01     54.04 o 
  19   5  14       65.94       64.84     39.74 o 
 -40   6  14       98.91       77.16     45.65 o 
 -38   6  14      356.01      247.00     63.95 o 
 -36   6  14      188.76      196.82     96.38 o 
 -34   6  14      146.67      193.05     57.97 o 
 -32   6  14       21.78      -29.08     41.90 o 
 -30   6  14      115.64      117.09     43.27 o 
 -28   6  14      377.61      308.46     50.45 o 
 -26   6  14     2657.08     2803.32    100.19 o 
 -24   6  14      429.48      324.79     49.15 o 
 -22   6  14      376.07      365.21     76.90 o 
 -20   6  14      950.83     1040.06     49.54 o 
 -18   6  14      941.77      920.94     46.63 o 
 -16   6  14      298.33      314.43     47.43 o 
 -14   6  14      408.10      398.16     27.46 o 
 -12   6  14      126.94      192.64     39.26 o 
 -10   6  14      151.07      150.02     27.90 o 
  -8   6  14      258.38      283.01     30.92 o 
  -6   6  14      204.51      239.90     29.86 o 
  -4   6  14       56.66       64.37     40.84 o 
  -2   6  14       13.99       -3.24     31.79 o 
   0   6  14      156.87      196.47     36.57 o 
   2   6  14      374.29      348.41     40.22 o 
   4   6  14       40.86      -10.21     32.71 o 
   6   6  14      722.03      534.48     45.99 o 
   8   6  14      428.27      387.33     44.62 o 
  10   6  14        1.98       -8.36     36.38 o 
  12   6  14        2.03       12.05     36.30 o 
  14   6  14       60.01       30.98     39.10 o 
  16   6  14        3.96       14.18     38.37 o 
  18   6  14       11.19       -2.93     41.90 o 
 -37   7  14       40.09       74.41     47.04 o 
 -35   7  14       32.31       28.17     42.81 o 
 -33   7  14      150.43      194.31     49.62 o 
 -31   7  14        5.26       -3.82     43.62 o 
 -29   7  14        5.80      -33.50     40.88 o 
 -27   7  14       14.95       -3.73     41.36 o 
 -25   7  14      865.49      812.80     97.66 o 
 -23   7  14      629.95      518.88     85.19 o 
 -21   7  14       40.69      -45.29     38.67 o 
 -19   7  14      284.27      225.56     35.76 o 
 -17   7  14      669.29      783.58     82.53 o 
 -15   7  14       60.24       20.85     32.00 o 
 -13   7  14       10.55        6.94     25.16 o 
 -11   7  14       73.24       92.70     28.84 o 
  -9   7  14      777.72      705.13     37.73 o 
  -7   7  14       38.27       47.02     27.27 o 
  -5   7  14       28.07       12.33     31.30 o 
  -3   7  14      214.23      203.19     37.64 o 
  -1   7  14      350.28      326.00     40.02 o 
   1   7  14       37.25       97.80     38.06 o 
   3   7  14       25.40       53.05     34.88 o 
   5   7  14        8.09      -30.76     34.82 o 
   7   7  14      712.41      746.65     52.34 o 
   9   7  14      423.29      400.77     49.40 o 
  11   7  14      383.20      243.98     44.33 o 
  13   7  14      202.91      185.66     42.91 o 
  15   7  14       23.36      -50.70     52.43 o 
  17   7  14        7.96        8.35     44.77 o 
 -36   8  14       10.34       43.43     48.18 o 
 -34   8  14       95.73       29.72     46.35 o 
 -32   8  14      412.91      524.26    147.17 o 
 -30   8  14       57.96       -7.89     44.59 o 
 -28   8  14        0.08      -65.27     45.29 o 
 -26   8  14       16.47       29.93     45.26 o 
 -24   8  14      914.11      774.79     82.05 o 
 -22   8  14     1258.62     1179.70     69.83 o 
 -20   8  14      119.01       93.94     35.50 o 
 -18   8  14      983.34      883.66     50.12 o 
 -16   8  14      115.91      131.99     34.66 o 
 -14   8  14       72.69      102.40     35.26 o 
 -12   8  14      358.74      377.14     33.98 o 
 -10   8  14      114.12       90.69     29.77 o 
  -8   8  14      727.34      676.79     39.86 o 
  -6   8  14      400.58      373.51     42.88 o 
  -4   8  14       40.62       10.70     33.98 o 
  -2   8  14        0.83       25.28     34.45 o 
   0   8  14      343.90      460.08     61.62 o 
   2   8  14      193.65      179.58     41.92 o 
   4   8  14       38.16       -4.63     35.10 o 
   6   8  14       48.24       52.38     38.30 o 
   8   8  14       99.54       61.79     39.93 o 
  10   8  14       53.59       58.14     40.96 o 
  12   8  14       56.61      -20.87     38.75 o 
  14   8  14      137.24       82.11     54.91 o 
 -33   9  14       44.24       -2.16     45.18 o 
 -31   9  14       14.07      -37.34     43.57 o 
 -29   9  14       71.94       30.27     45.68 o 
 -27   9  14       90.21      111.54     49.81 o 
 -25   9  14        6.03      -27.99     41.45 o 
 -23   9  14     1489.44     1538.65    168.92 o 
 -21   9  14     1412.18     1277.24     81.98 o 
 -19   9  14      452.16      450.25     56.58 o 
 -17   9  14       89.40       59.72     34.83 o 
 -15   9  14       59.63       95.10     35.32 o 
 -13   9  14       82.26      101.96     36.98 o 
 -11   9  14      175.25      184.62     32.10 o 
  -9   9  14       68.51       80.68     30.66 o 
  -7   9  14       42.81       51.81     30.94 o 
  -5   9  14      885.95      991.16     57.12 o 
  -3   9  14      488.59      424.19     44.27 o 
  -1   9  14      195.88      206.93     42.99 o 
   1   9  14      274.10      408.32     47.87 o 
   3   9  14      703.62      782.32     54.95 o 
   5   9  14      295.47      364.69     47.29 o 
   7   9  14      120.75      133.64     42.22 o 
   9   9  14      801.88      776.53     56.30 o 
  11   9  14        9.47       12.14     39.07 o 
 -28  10  14      556.26      526.90     61.46 o 
 -26  10  14      630.92      589.51     60.49 o 
 -24  10  14       67.48       76.04     61.18 o 
 -22  10  14        9.24       55.16     47.84 o 
 -20  10  14      233.01      247.99     39.81 o 
 -18  10  14       19.88       63.01     37.81 o 
 -16  10  14      294.74      307.58     42.65 o 
 -14  10  14      136.98      100.64     38.48 o 
 -12  10  14        9.90      -32.49     35.51 o 
 -10  10  14      699.43      789.38     43.73 o 
  -8  10  14      146.75      155.20     34.03 o 
  -6  10  14     1484.32     1577.08     67.75 o 
  -4  10  14      461.54      526.78     48.80 o 
  -2  10  14      441.65      558.56     48.67 o 
   0  10  14       30.59      -24.74     36.92 o 
   2  10  14      908.49     1001.28     60.80 o 
   4  10  14       13.37       -2.96     38.98 o 
   6  10  14      632.35      717.31     56.56 o 
 -23  11  14       44.25      -16.15     48.38 o 
 -21  11  14      755.76      708.33     52.94 o 
 -19  11  14       22.57        8.67     35.14 o 
 -17  11  14      265.78      172.94     41.20 o 
 -15  11  14      637.45      654.15     53.03 o 
 -13  11  14      160.19      114.99     47.52 o 
 -11  11  14      939.78      944.35     59.63 o 
  -9  11  14      447.56      484.50     37.61 o 
  -7  11  14      280.85      310.18     45.09 o 
  -5  11  14        3.22      -38.38     34.55 o 
  -3  11  14      694.03      667.57     52.24 o 
  -1  11  14      226.23      263.78     52.83 o 
   1  11  14      689.37      794.89     57.09 o 
 -43   1  15       24.20       28.09     32.00 o 
 -41   1  15      737.66      642.27     44.15 o 
 -39   1  15        9.82      -13.31     37.14 o 
 -37   1  15      128.41      120.40     41.03 o 
 -35   1  15       14.23      -32.81     34.13 o 
 -33   1  15       26.45       25.89     36.91 o 
 -31   1  15      411.94      338.73     45.03 o 
 -29   1  15        0.84       13.89     34.45 o 
 -27   1  15      642.02      490.54     45.30 o 
 -25   1  15     1369.66     1168.16     61.09 o 
 -23   1  15        2.17      -25.63     30.87 o 
 -21   1  15      101.09       87.36     33.39 o 
 -19   1  15      680.94      821.40     59.97 o 
 -17   1  15      411.88      429.45     32.71 o 
 -15   1  15      250.78      256.02     26.47 o 
 -13   1  15      929.70      894.78     31.40 o 
 -11   1  15      254.83      259.43     22.47 o 
  -9   1  15     5110.14     5277.22     75.31 o 
  -7   1  15      122.35      111.36     24.08 o 
  -5   1  15      590.24      638.91     32.45 o 
  -3   1  15       53.63       48.41     23.64 o 
  -1   1  15     4653.56     4587.26     82.40 o 
   1   1  15        9.80        5.00     23.99 o 
   3   1  15      143.70      152.66     27.34 o 
   5   1  15      589.73      578.60     36.97 o 
   7   1  15       99.88       51.91     27.91 o 
   9   1  15      200.12      144.53     31.57 o 
  11   1  15      388.78      397.95     43.61 o 
  13   1  15      355.08      428.22     34.66 o 
  15   1  15      361.91      395.60     34.75 o 
  17   1  15        2.25      -23.79     30.07 o 
  19   1  15      128.50      112.89     34.08 o 
  21   1  15      118.61       81.61     34.15 o 
 -44   2  15        3.07       -6.53     41.58 o 
 -42   2  15      201.39      240.84     47.18 o 
 -40   2  15      440.96      397.89     49.22 o 
 -38   2  15       96.71       74.95     43.08 o 
 -36   2  15      238.29      241.03     44.00 o 
 -34   2  15     1462.42     1528.13     72.82 o 
 -32   2  15      634.99      574.97    118.28 o 
 -30   2  15       13.16      -18.80     34.87 o 
 -28   2  15      564.04      605.65     50.57 o 
 -26   2  15     2738.59     2508.25    149.49 o 
 -24   2  15     2047.13     1825.71     75.56 o 
 -22   2  15      636.70      712.22     51.31 o 
 -20   2  15      276.61      248.26     71.97 o 
 -18   2  15      494.90      596.39     48.73 o 
 -16   2  15     2432.87     2378.06     64.47 o 
 -14   2  15     1896.72     2027.64     63.80 o 
 -12   2  15      117.61       88.21     22.17 o 
 -10   2  15     1099.10     1057.95     39.13 o 
  -8   2  15     4155.50     4320.83     67.64 o 
  -6   2  15        1.57      -19.43     23.67 o 
  -4   2  15      502.72      620.68     35.49 o 
  -2   2  15     1621.38     1735.60     52.61 o 
   0   2  15      828.17      925.88     40.96 o 
   2   2  15     1462.68     1533.12     53.45 o 
   4   2  15      142.70      182.47     35.35 o 
   6   2  15      948.91     1035.59     46.10 o 
   8   2  15       55.73       63.27     33.29 o 
  10   2  15        2.95      -24.57     35.01 o 
  12   2  15        6.98       17.07     33.80 o 
  14   2  15     2404.54     2479.81     81.22 o 
  16   2  15       21.25       25.39     39.03 o 
  18   2  15      527.32      563.02     50.57 o 
  20   2  15      128.95      153.30     41.84 o 
 -43   3  15      342.19      406.74     53.80 o 
 -41   3  15      534.57      562.43     55.46 o 
 -39   3  15      106.98      117.39     70.02 o 
 -37   3  15      811.30      712.00     58.41 o 
 -35   3  15     1667.31     1670.35     78.30 o 
 -33   3  15     1222.74     1139.49     75.22 o 
 -31   3  15     1092.71     1135.73    106.99 o 
 -29   3  15       12.94       22.14     38.43 o 
 -27   3  15     2215.20     2030.86     82.25 o 
 -25   3  15      928.77      991.44     82.39 o 
 -23   3  15      883.63     1018.74     70.42 o 
 -21   3  15      136.75      220.07     40.10 o 
 -19   3  15      541.65      397.75     46.16 o 
 -17   3  15     5485.46     5906.42    110.58 o 
 -15   3  15      458.89      381.95     39.50 o 
 -13   3  15     4445.71     4377.26     75.45 o 
 -11   3  15      235.03      243.03     28.85 o 
  -9   3  15       88.78      114.34     22.98 o 
  -7   3  15      234.17      237.22     32.24 o 
  -5   3  15     3020.92     2944.09     74.89 o 
  -3   3  15      300.34      302.70     51.17 o 
  -1   3  15        2.33      -30.69     32.33 o 
   1   3  15       74.47      100.88     44.39 o 
   3   3  15     1299.01     1176.95     58.86 o 
   5   3  15     1049.11     1094.21     71.53 o 
   7   3  15      625.43      717.97     48.68 o 
   9   3  15      212.71      252.57     39.47 o 
  11   3  15      190.49      123.83     37.94 o 
  13   3  15      911.56     1066.65     57.23 o 
  15   3  15      134.08      116.92     45.73 o 
  17   3  15        4.48        0.67     37.08 o 
  19   3  15      477.38      583.78     52.14 o 
 -42   4  15        4.95      -62.77     42.73 o 
 -40   4  15       19.89       -7.31     42.96 o 
 -38   4  15       97.08      111.64     43.37 o 
 -36   4  15     2176.13     2257.57     91.10 o 
 -34   4  15       92.96       59.09     42.27 o 
 -32   4  15     2582.84     2552.10     94.53 o 
 -30   4  15      381.64      517.68     52.20 o 
 -28   4  15     1213.74     1352.68     93.86 o 
 -26   4  15     2375.09     2324.19     89.40 o 
 -24   4  15        8.76      -46.85     40.34 o 
 -22   4  15       94.26      111.86     41.26 o 
 -20   4  15     3193.29     3270.35    102.46 o 
 -18   4  15       99.03       93.51     29.87 o 
 -16   4  15     5664.22     5873.52    113.00 o 
 -14   4  15     3763.93     4006.63     72.53 o 
 -12   4  15      474.17      499.94     30.86 o 
 -10   4  15      122.88      173.17     25.36 o 
  -8   4  15      444.07      535.16     32.48 o 
  -6   4  15        1.16       -1.19     45.10 o 
  -4   4  15       31.04       25.88     28.91 o 
  -2   4  15       16.84        0.71     30.21 o 
   0   4  15      443.87      485.02     40.61 o 
   2   4  15     4625.33     4492.11     99.95 o 
   4   4  15      403.09      472.47     61.69 o 
   6   4  15     2649.28     2684.23     79.55 o 
   8   4  15      703.51      677.61     50.46 o 
  10   4  15      459.27      480.08     47.04 o 
  12   4  15      332.04      288.62     43.47 o 
  14   4  15      456.63      527.90     50.12 o 
  16   4  15      200.48      221.16     54.94 o 
  18   4  15       65.47       62.72     39.39 o 
 -41   5  15      285.77      277.62     47.91 o 
 -39   5  15       49.28       67.53     43.42 o 
 -37   5  15       14.24      -35.95     41.77 o 
 -35   5  15     2137.07     2165.54     92.06 o 
 -33   5  15      314.14      183.27     48.92 o 
 -31   5  15     3048.31     3191.45    107.40 o 
 -29   5  15     1092.64     1185.78     70.91 o 
 -27   5  15      684.38      632.16     57.02 o 
 -25   5  15     1639.69     1778.78     81.72 o 
 -23   5  15      563.32      460.73     50.98 o 
 -21   5  15      937.18     1102.48     65.48 o 
 -19   5  15      116.68      112.32     32.87 o 
 -17   5  15     1589.81     1641.64     60.17 o 
 -15   5  15       52.09       16.90     25.17 o 
 -13   5  15     5009.68     4949.57    115.33 o 
 -11   5  15      861.77      850.27     50.70 o 
  -9   5  15     2740.95     2586.39     59.58 o 
  -7   5  15     2867.99     2883.67     75.50 o 
  -5   5  15      285.40      243.54     58.98 o 
  -3   5  15     4032.05     4098.36     92.32 o 
  -1   5  15     1428.83     1299.22     57.06 o 
   1   5  15     2388.06     2389.53     73.81 o 
   3   5  15       62.37      -15.86     32.43 o 
   5   5  15      512.28      497.05     44.91 o 
   7   5  15     1339.39     1438.75     64.18 o 
   9   5  15       37.81       63.35     35.60 o 
  11   5  15     2253.83     2218.46     79.36 o 
  13   5  15        0.14      -50.86     36.59 o 
  15   5  15      105.94      141.50     41.74 o 
  17   5  15      271.31      263.51     45.51 o 
 -38   6  15       60.13      112.29     46.76 o 
 -36   6  15     1333.68     1241.56     74.91 o 
 -34   6  15        6.42      -11.52     41.99 o 
 -32   6  15     1523.31     1598.36    220.79 o 
 -30   6  15     1977.88     2183.57    109.99 o 
 -28   6  15      925.40      890.98     83.60 o 
 -26   6  15     1398.85     1588.09     96.01 o 
 -24   6  15      597.80      578.95     94.65 o 
 -22   6  15      305.64      329.22     50.04 o 
 -20   6  15        5.42      -10.20     41.08 o 
 -18   6  15     3484.34     3410.53    152.32 o 
 -16   6  15     1712.09     1742.30     64.34 o 
 -14   6  15     4280.73     3989.12     98.14 o 
 -12   6  15     1500.05     1513.77     55.22 o 
 -10   6  15       18.49       -1.10     24.80 o 
  -8   6  15     5802.47     6186.06    117.38 o 
  -6   6  15      578.81      589.61     42.76 o 
  -4   6  15     2890.20     2888.10     78.98 o 
  -2   6  15       79.13       69.51     36.58 o 
   0   6  15        6.38       18.44     34.12 o 
   2   6  15     1034.40      989.90     54.42 o 
   4   6  15      599.33      618.38     78.91 o 
   6   6  15     1438.05     1573.85     68.48 o 
   8   6  15      137.77      111.87     38.31 o 
  10   6  15      151.88      172.61     47.49 o 
  12   6  15       98.28      102.64     61.23 o 
  14   6  15      397.97      409.46     47.81 o 
  16   6  15      242.69      158.40     43.71 o 
 -37   7  15     2956.34     3373.75    116.73 o 
 -35   7  15     2650.34     2765.31    130.39 o 
 -33   7  15      118.14       90.36     78.44 o 
 -31   7  15     4413.63     4262.62    127.61 o 
 -29   7  15      130.86      238.36     49.05 o 
 -27   7  15     1080.81      933.77     65.35 o 
 -25   7  15     2225.15     2332.46    112.77 o 
 -23   7  15     1276.25     1260.72     80.63 o 
 -21   7  15      120.60      225.52     47.72 o 
 -19   7  15     2771.03     2799.68     84.86 o 
 -17   7  15      765.46      707.58     47.72 o 
 -15   7  15       68.45      136.16     50.37 o 
 -13   7  15     3540.83     3680.76     90.49 o 
 -11   7  15      379.23      385.74     34.45 o 
  -9   7  15     1099.88     1180.26     46.31 o 
  -7   7  15       23.28       46.20     47.81 o 
  -5   7  15      888.75      793.73     59.62 o 
  -3   7  15     4744.37     4552.84    189.42 o 
  -1   7  15      282.13      308.97     41.03 o 
   1   7  15     5296.95     5461.57    127.54 o 
   3   7  15       81.12       22.22     35.42 o 
   5   7  15     1042.30     1062.54     58.71 o 
   7   7  15     2147.84     2000.23     95.51 o 
   9   7  15      288.74      276.12     45.33 o 
  11   7  15      461.83      316.96     51.65 o 
  13   7  15      112.10      134.08     52.31 o 
 -34   8  15     1366.44     1603.90     90.20 o 
 -32   8  15        9.00      -35.78     43.98 o 
 -30   8  15      904.44      751.00     77.92 o 
 -28   8  15      309.68      331.19     53.24 o 
 -26   8  15     3313.25     3365.17    116.78 o 
 -24   8  15     1053.75     1017.89     70.90 o 
 -22   8  15     1026.22      943.29     67.58 o 
 -20   8  15      228.52      285.99     41.86 o 
 -18   8  15     1388.33     1549.62     65.48 o 
 -16   8  15      858.16      778.06     49.49 o 
 -14   8  15     1210.09     1254.57     57.97 o 
 -12   8  15     2090.55     1990.20     59.51 o 
 -10   8  15      122.02      147.83     31.74 o 
  -8   8  15     7233.78     7140.88    135.08 o 
  -6   8  15      171.11      157.56     40.80 o 
  -4   8  15     3801.86     3951.74     99.43 o 
  -2   8  15      696.51      724.72     51.71 o 
   0   8  15      156.96      211.48     41.51 o 
   2   8  15     2419.08     2404.60     82.56 o 
   4   8  15      458.19      474.68     50.59 o 
   6   8  15     1015.60      896.18     61.65 o 
   8   8  15      188.39      124.95     43.29 o 
  10   8  15       37.61       10.85     39.57 o 
 -31   9  15      775.61      789.08     65.49 o 
 -29   9  15      318.56      210.18     52.05 o 
 -27   9  15      157.75      162.65     51.41 o 
 -25   9  15     1194.18     1167.93     73.22 o 
 -23   9  15     1239.75     1306.65     77.59 o 
 -21   9  15     1319.77     1236.63     75.82 o 
 -19   9  15      856.63      826.46     52.52 o 
 -17   9  15      353.43      462.93     56.98 o 
 -15   9  15      788.83      898.03     53.40 o 
 -13   9  15     1142.42     1143.38     58.48 o 
 -11   9  15      201.04      205.57     33.57 o 
  -9   9  15     3748.40     3603.55     94.18 o 
  -7   9  15       51.35      -14.53     35.54 o 
  -5   9  15      273.82      282.29     42.86 o 
  -3   9  15     3947.03     3828.73     99.98 o 
  -1   9  15      732.24      709.29     53.54 o 
   1   9  15     3766.85     3739.43    100.74 o 
   3   9  15       34.35       28.85     38.83 o 
   5   9  15       19.95       24.89     38.24 o 
   7   9  15      568.41      469.94     56.64 o 
 -26  10  15     1348.20     1305.19     97.85 o 
 -24  10  15       20.04      -15.30     46.18 o 
 -22  10  15      486.34      381.14     55.85 o 
 -20  10  15      859.65      869.30     53.97 o 
 -18  10  15      526.66      632.54     48.62 o 
 -16  10  15      107.68       69.80     38.14 o 
 -14  10  15     1481.46     1559.64     70.12 o 
 -12  10  15       76.13       46.43     36.40 o 
 -10  10  15       13.40      -11.59     29.52 o 
  -8  10  15      864.47      756.70     52.31 o 
  -6  10  15       20.34      -23.84     36.52 o 
  -4  10  15      966.41      949.24     82.60 o 
  -2  10  15      198.64      326.27     46.93 o 
   0  10  15      359.83      429.31     70.43 o 
   2  10  15     1433.89     1479.49     68.57 o 
   4  10  15      188.83      160.02     42.80 o 
 -19  11  15     1704.39     1586.63     97.05 o 
 -17  11  15      225.06      226.84     43.38 o 
 -15  11  15      166.07      199.80     43.04 o 
 -13  11  15      977.34      989.87     59.74 o 
 -11  11  15      179.29      195.98     79.52 o 
  -9  11  15      474.11      453.88     47.84 o 
  -7  11  15       17.45      -37.39     36.98 o 
  -5  11  15        1.89       15.15     38.20 o 
 -42   0  16      395.04      482.77     72.83 o 
 -40   0  16      167.25       16.55     55.18 o 
 -38   0  16      945.93      787.93     82.44 o 
 -36   0  16      314.11      315.70     64.95 o 
 -34   0  16      543.74      536.22     72.80 o 
 -32   0  16       30.67       26.14     53.74 o 
 -22   0  16      241.88      329.36     50.87 o 
 -20   0  16     2459.68     2388.44    105.41 o 
 -18   0  16     1753.57     1593.33     84.89 o 
 -16   0  16     1347.15     1240.97     82.97 o 
 -14   0  16     2357.02     2452.03     61.38 o 
 -12   0  16      182.37      244.49     35.13 o 
 -10   0  16     1159.35     1128.40     47.64 o 
  -8   0  16      678.59      668.06     59.08 o 
  -6   0  16     1535.65     1426.76     65.87 o 
  -4   0  16     4662.30     4578.53    117.11 o 
  -2   0  16     1898.92     1832.16     77.94 o 
   0   0  16     7587.31     7307.70    161.56 o 
   2   0  16     3787.52     3548.91    106.45 o 
   4   0  16     4981.49     5040.62    256.13 o 
   6   0  16     1894.25     1714.32     95.50 o 
   8   0  16     6287.71     5942.77    199.28 o 
  10   0  16     2729.47     2378.02    173.97 o 
  12   0  16      261.71      262.70     90.07 o 
  14   0  16     4835.79     4717.98    209.64 o 
  16   0  16       59.10       40.48     78.96 o 
  18   0  16      472.22      648.74     53.43 o 
 -43   1  16     1872.92     1752.75     89.15 o 
 -41   1  16      533.10      630.60     64.26 o 
 -39   1  16      586.87      608.39     52.49 o 
 -37   1  16       49.39       47.21     88.62 o 
 -35   1  16      591.73      589.04     51.67 o 
 -33   1  16     3712.92     3564.26    104.95 o 
 -31   1  16       61.65       33.19     34.87 o 
 -29   1  16     2669.68     2492.40     85.55 o 
 -27   1  16      286.26      302.74     42.06 o 
 -25   1  16       58.56       88.71     35.82 o 
 -23   1  16    10644.78    10409.54    336.94 o 
 -21   1  16      455.86      380.02     45.40 o 
 -19   1  16     6900.17     6972.47    234.65 o 
 -17   1  16      222.38      158.00     38.26 o 
 -15   1  16       93.98       60.84     20.28 o 
 -13   1  16     7807.70     7954.52    114.89 o 
 -11   1  16     1670.10     1704.91     48.58 o 
  -9   1  16      655.16      664.70     39.73 o 
  -7   1  16      421.40      433.89     37.91 o 
  -5   1  16       45.35        3.86     23.14 o 
  -3   1  16     5237.40     5336.33     91.79 o 
  -1   1  16     8513.75     8231.07    123.73 o 
   1   1  16     2038.33     2007.36     57.86 o 
   3   1  16      217.41      248.93     31.41 o 
   5   1  16     1526.28     1649.57     56.78 o 
   7   1  16     1140.19     1238.15     54.40 o 
   9   1  16     6062.74     6233.40    179.28 o 
  11   1  16        5.48       24.21     31.11 o 
  13   1  16      606.27      619.06     39.55 o 
  15   1  16      207.23      144.69     35.74 o 
  17   1  16       41.02       59.46     33.14 o 
 -42   2  16      518.32      483.02     55.17 o 
 -40   2  16      763.08      622.15     62.03 o 
 -38   2  16     1242.79     1194.25     67.41 o 
 -36   2  16     1701.24     1666.41     77.00 o 
 -34   2  16     2484.33     2480.32     89.76 o 
 -32   2  16      922.07      919.53     59.13 o 
 -30   2  16       35.52        0.74     36.10 o 
 -28   2  16     4595.42     4452.41    192.87 o 
 -26   2  16        7.35      -49.62     34.54 o 
 -24   2  16     1776.84     1814.02     75.91 o 
 -22   2  16       16.04        2.90     35.02 o 
 -20   2  16       37.28      -41.84     34.13 o 
 -18   2  16     5521.73     5592.51    185.21 o 
 -16   2  16     5976.46     5603.45    106.17 o 
 -14   2  16     3081.93     3253.19     64.03 o 
 -12   2  16        3.55       27.83     22.43 o 
 -10   2  16      856.48      901.04     36.93 o 
  -8   2  16     8959.77     8932.92    144.87 o 
  -6   2  16     9634.07    10128.06    140.46 o 
  -4   2  16      732.71      869.99     40.02 o 
  -2   2  16     8205.14     7904.07    151.24 o 
   0   2  16      282.24      267.36     40.65 o 
   2   2  16      309.92      345.06     35.14 o 
   4   2  16     5386.32     5323.50    112.93 o 
   6   2  16      820.05      880.66     52.12 o 
   8   2  16      918.28     1017.23     56.06 o 
  10   2  16       31.64       74.28     45.57 o 
  12   2  16     1221.15     1324.85    101.39 o 
  14   2  16     1263.06     1453.98     68.03 o 
  16   2  16       31.82      -23.49     42.88 o 
  18   2  16      448.56      528.20     51.32 o 
 -41   3  16       79.51       32.80     41.65 o 
 -39   3  16      369.80      374.23     58.03 o 
 -37   3  16      187.63      316.76     52.98 o 
 -35   3  16      697.62      755.08     58.87 o 
 -33   3  16     3592.52     3526.37    107.16 o 
 -31   3  16      248.42      263.15     95.83 o 
 -29   3  16      933.28      981.80     61.37 o 
 -27   3  16       14.48      -29.88     36.97 o 
 -25   3  16        9.69      -36.33     36.48 o 
 -23   3  16     2298.37     2466.93     89.37 o 
 -21   3  16      500.12      592.72     52.03 o 
 -19   3  16     4191.75     4402.32    118.15 o 
 -17   3  16      579.08      615.13     41.01 o 
 -15   3  16      653.35      810.57     43.38 o 
 -13   3  16     4639.11     4598.37    102.48 o 
 -11   3  16     1273.49     1386.19     45.00 o 
  -9   3  16     5452.86     5344.34    102.72 o 
  -7   3  16     1228.90     1182.21     54.31 o 
  -5   3  16     1365.65     1506.25     58.41 o 
  -3   3  16       89.53      114.60     33.17 o 
  -1   3  16    10835.88    10600.51    172.83 o 
   1   3  16      564.50      522.82     42.66 o 
   3   3  16      944.36      950.55     52.27 o 
   5   3  16      133.12      165.49     36.70 o 
   7   3  16      805.14      870.43     53.18 o 
   9   3  16     3818.17     3562.16     95.80 o 
  11   3  16        2.81       49.65     36.87 o 
  13   3  16     1952.14     1944.77     78.25 o 
  15   3  16      288.92      241.23     43.58 o 
  17   3  16        1.74      -45.91     50.78 o 
 -40   4  16        1.19      -57.52     38.34 o 
 -38   4  16      126.30       43.05     43.60 o 
 -36   4  16      116.12       55.80     42.50 o 
 -34   4  16     1534.57     1523.83     78.58 o 
 -32   4  16      143.12       93.46     42.88 o 
 -30   4  16      163.34      138.68     44.19 o 
 -28   4  16     2513.23     2651.49     96.74 o 
 -26   4  16      634.53      545.55     52.36 o 
 -24   4  16     1150.00     1433.19     76.09 o 
 -22   4  16      522.91      432.44     51.95 o 
 -20   4  16      147.26      172.42     62.69 o 
 -18   4  16     6541.28     6650.39    123.68 o 
 -16   4  16     2475.37     2710.57     65.46 o 
 -14   4  16     3109.16     3158.05     78.96 o 
 -12   4  16       16.92      -11.60     23.25 o 
 -10   4  16       19.94      -30.23     23.01 o 
  -8   4  16     2689.36     2824.07     98.18 o 
  -6   4  16       27.99       51.89     31.29 o 
  -4   4  16      747.05      859.88     48.26 o 
  -2   4  16      533.23      552.64     49.27 o 
   0   4  16       89.30       77.00     33.68 o 
   2   4  16      230.44      196.30     37.69 o 
   4   4  16      525.45      485.56     45.54 o 
   6   4  16      191.23      184.25     41.15 o 
   8   4  16      322.43      290.64     42.97 o 
  10   4  16      642.89      701.49     98.02 o 
  12   4  16      138.03      172.43     41.97 o 
  14   4  16     1444.40     1399.75     66.95 o 
  16   4  16       46.45       26.21     47.19 o 
 -39   5  16       49.87       -8.26     41.96 o 
 -37   5  16      212.16      204.83     51.57 o 
 -35   5  16        1.89       22.06     44.86 o 
 -33   5  16     2323.85     2273.06     94.17 o 
 -31   5  16       22.52      -20.70     41.59 o 
 -29   5  16      932.47      921.88    105.54 o 
 -27   5  16        1.93      -13.79     71.11 o 
 -25   5  16       12.14       18.79     41.83 o 
 -23   5  16     1155.35     1258.29     71.03 o 
 -21   5  16        9.83      -27.81     39.54 o 
 -19   5  16     3996.96     3767.68    112.06 o 
 -17   5  16      374.15      360.55     38.58 o 
 -15   5  16     1554.42     1494.23     52.50 o 
 -13   5  16     1530.00     1579.63     49.42 o 
 -11   5  16       17.05       24.07     24.09 o 
  -9   5  16      265.04      320.10     35.96 o 
  -7   5  16      107.46       83.68     32.58 o 
  -5   5  16        7.24      -12.08     31.93 o 
  -3   5  16     1752.50     1592.26     63.89 o 
  -1   5  16     2067.69     1962.96     69.18 o 
   1   5  16      190.14      193.96     41.34 o 
   3   5  16      432.06      479.79     46.44 o 
   5   5  16        4.09      -33.15     42.96 o 
   7   5  16       82.18       71.38     38.85 o 
   9   5  16      170.30      160.82     40.80 o 
  11   5  16        0.69       13.93     38.69 o 
  13   5  16       24.18      -26.79     38.27 o 
  15   5  16        1.41       50.21     40.52 o 
 -38   6  16      681.60      632.38     60.01 o 
 -36   6  16      405.13      476.78     58.25 o 
 -34   6  16      772.88      944.05     66.71 o 
 -32   6  16        9.24      -21.25     43.43 o 
 -30   6  16        9.81      -48.15     42.91 o 
 -28   6  16     1066.85     1103.55     70.41 o 
 -26   6  16        7.06      -15.94     41.24 o 
 -24   6  16        8.92       11.38     41.51 o 
 -22   6  16        1.03       43.98     43.15 o 
 -20   6  16      659.75      709.06     92.41 o 
 -18   6  16      684.78      782.53     46.40 o 
 -16   6  16      412.52      564.39     43.49 o 
 -14   6  16      430.48      364.37     39.91 o 
 -12   6  16      139.00       80.44     27.83 o 
 -10   6  16        7.88       40.29     30.43 o 
  -8   6  16      462.78      474.99     41.72 o 
  -6   6  16      620.61      616.43     45.51 o 
  -4   6  16       75.67       26.60     33.55 o 
  -2   6  16      254.06      159.37     40.74 o 
   0   6  16      279.77      277.33     42.35 o 
   2   6  16      196.35      148.86     51.51 o 
   4   6  16     1148.86     1207.98     99.91 o 
   6   6  16       10.72      -24.68     44.97 o 
   8   6  16       61.00       51.98     39.58 o 
  10   6  16      226.59      158.22     43.40 o 
  12   6  16      299.88      363.16     49.11 o 
 -35   7  16      185.67      242.84     52.48 o 
 -33   7  16      123.54      150.12     51.32 o 
 -31   7  16      229.18      272.29     86.94 o 
 -29   7  16      158.90      148.65     85.59 o 
 -27   7  16       16.76       -5.73     44.20 o 
 -25   7  16        9.46      -22.21     51.59 o 
 -23   7  16      205.86      162.88     87.51 o 
 -21   7  16      396.99      241.04     49.17 o 
 -19   7  16       50.88        1.98     31.76 o 
 -17   7  16      503.25      427.31     42.47 o 
 -15   7  16        2.32      -23.08     30.64 o 
 -13   7  16      132.41      109.14     36.92 o 
 -11   7  16      186.04      176.58     30.62 o 
  -9   7  16       58.56       59.50     35.19 o 
  -7   7  16      172.33      129.87     35.51 o 
  -5   7  16       18.44       -0.84     35.51 o 
  -3   7  16     1131.82     1085.75     73.81 o 
  -1   7  16        0.56       37.68     36.52 o 
   1   7  16      582.01      592.23     50.77 o 
   3   7  16        0.05        2.44     38.36 o 
   5   7  16       19.71      -16.71     49.64 o 
   7   7  16       47.20       91.59     41.60 o 
   9   7  16       86.77       39.35     40.95 o 
  11   7  16       48.52        4.15     43.50 o 
 -32   8  16      306.09      371.97     58.47 o 
 -30   8  16      229.24      210.52     53.11 o 
 -28   8  16      130.74      132.82     59.43 o 
 -26   8  16        0.82      -52.33     49.69 o 
 -24   8  16        3.01       -8.96     45.37 o 
 -22   8  16       38.41       -5.38     44.19 o 
 -20   8  16      349.38      401.84     53.85 o 
 -18   8  16      162.74      194.50     38.49 o 
 -16   8  16        2.03      -13.90     42.58 o 
 -14   8  16       29.44       -9.85     28.41 o 
 -12   8  16       37.17       26.42     42.00 o 
 -10   8  16      125.67      116.56     36.31 o 
  -8   8  16      226.30      201.45     73.56 o 
  -6   8  16      350.61      389.72     44.95 o 
  -4   8  16       11.19       48.40     41.39 o 
  -2   8  16     1407.96     1418.74     66.10 o 
   0   8  16      127.74      170.46     41.75 o 
   2   8  16      114.54      150.24     43.87 o 
   4   8  16      166.57      196.43     44.83 o 
   6   8  16        6.04      -52.70     40.27 o 
   8   8  16        2.23       51.74     42.44 o 
 -29   9  16      287.91      180.13     53.53 o 
 -27   9  16       68.60        2.26     44.65 o 
 -25   9  16      221.67      183.18     52.04 o 
 -23   9  16        4.36      -39.76     45.31 o 
 -21   9  16      141.72      102.39     49.40 o 
 -19   9  16       22.54       49.96     36.11 o 
 -17   9  16      840.25     1042.67     65.81 o 
 -15   9  16       16.43       20.39     45.65 o 
 -13   9  16      499.03      479.16     41.47 o 
 -11   9  16       13.28      -46.75     44.81 o 
  -9   9  16       82.67       41.88     36.89 o 
  -7   9  16      150.09       42.39     37.76 o 
  -5   9  16       46.57       60.96     38.10 o 
  -3   9  16      590.62      642.12     50.69 o 
  -1   9  16      764.38      833.51     56.17 o 
   1   9  16        5.32       14.09     66.80 o 
   3   9  16      933.93     1013.34     62.23 o 
 -22  10  16        8.36       21.99     47.35 o 
 -20  10  16        2.45      -27.31     45.57 o 
 -18  10  16       80.98      115.38     38.47 o 
 -16  10  16        5.73      -38.06     36.36 o 
 -14  10  16        2.42      -23.10     36.70 o 
 -12  10  16        1.02        1.23     42.87 o 
 -10  10  16       16.54       41.67     84.23 o 
  -8  10  16       16.65      116.88     39.08 o 
  -6  10  16      171.53      187.98     60.16 o 
  -4  10  16      411.35      392.70     59.44 o 
  -2  10  16       80.87       87.86     63.91 o 
 -41   1  17      127.03      175.29     47.64 o 
 -39   1  17       31.51       19.85     67.99 o 
 -37   1  17       19.39      -75.55     50.36 o 
 -35   1  17       98.38       84.61     56.25 o 
 -33   1  17       11.23      -18.44     57.27 o 
 -31   1  17      381.50      549.75     49.77 o 
 -29   1  17       39.84       76.85     38.21 o 
 -27   1  17      389.76      368.27     67.35 o 
 -25   1  17       70.76       93.80     62.01 o 
 -23   1  17       41.83      -32.16     32.23 o 
 -21   1  17      269.62      290.49     43.66 o 
 -19   1  17     1648.72     1446.95     69.27 o 
 -17   1  17      379.38      294.26     53.34 o 
 -15   1  17      453.03      506.28     28.58 o 
 -13   1  17        0.71       23.50     24.25 o 
 -11   1  17        5.82       38.58     28.86 o 
  -9   1  17     1223.80     1173.51     52.80 o 
  -7   1  17      126.98      166.36     34.42 o 
  -5   1  17     1210.47     1148.11     53.42 o 
  -3   1  17      977.26     1032.21     52.26 o 
  -1   1  17      125.60      130.00     35.89 o 
   1   1  17       46.53        3.09     34.19 o 
   3   1  17       16.31      -17.32     71.17 o 
   5   1  17      347.28      295.06     42.19 o 
   7   1  17      746.71      695.53     54.39 o 
   9   1  17       52.42       52.52     33.34 o 
  11   1  17     1504.25     1479.35     58.87 o 
  13   1  17      174.34      186.77     43.54 o 
  15   1  17       15.60       -5.58     38.93 o 
 -40   2  17       85.12      119.90     42.93 o 
 -38   2  17       30.71       -9.47     37.53 o 
 -36   2  17      109.93      157.80     41.45 o 
 -34   2  17       17.09      -35.85     35.90 o 
 -32   2  17      210.04      228.85     42.92 o 
 -30   2  17      268.36      269.08     44.66 o 
 -28   2  17      445.15      456.41     49.94 o 
 -26   2  17      964.06      970.25     60.43 o 
 -24   2  17      161.68      144.22     41.09 o 
 -22   2  17     1535.99     1304.70     68.94 o 
 -20   2  17       34.31      -23.81     34.15 o 
 -18   2  17      669.47      754.39     53.68 o 
 -16   2  17        4.05       24.33     34.23 o 
 -14   2  17      641.22      671.14     41.63 o 
 -12   2  17      548.98      598.17     33.65 o 
 -10   2  17     1188.54     1085.19     48.08 o 
  -8   2  17      127.01      171.93     40.66 o 
  -6   2  17      602.56      684.77     42.42 o 
  -4   2  17        0.04      -33.09     30.34 o 
  -2   2  17       84.96       81.44     32.63 o 
   0   2  17       10.17       32.27     37.84 o 
   2   2  17      506.60      490.19     45.03 o 
   4   2  17      861.35      883.38     84.15 o 
   6   2  17      602.71      687.94     50.82 o 
   8   2  17      126.20      159.77     40.59 o 
  10   2  17     2637.82     2518.34     83.13 o 
  12   2  17     1032.70      980.20     61.28 o 
  14   2  17      328.30      320.72     47.53 o 
 -41   3  17      165.22      226.13     46.62 o 
 -39   3  17      318.81      265.48     47.12 o 
 -37   3  17       27.06       99.73     52.21 o 
 -35   3  17        3.63      -55.80     37.20 o 
 -33   3  17     1012.94     1095.64     66.46 o 
 -31   3  17      254.81      200.68     51.65 o 
 -29   3  17       97.37       63.50     39.48 o 
 -27   3  17      185.71      111.67     42.80 o 
 -25   3  17     1576.09     1464.16     74.49 o 
 -23   3  17      150.89      110.42     42.68 o 
 -21   3  17     7371.29     7287.14    165.12 o 
 -19   3  17       49.11      109.94     48.50 o 
 -17   3  17      337.74      389.14     38.43 o 
 -15   3  17     1591.01     1533.71     57.82 o 
 -13   3  17       67.79       48.74     24.77 o 
 -11   3  17     3692.33     3925.11     87.37 o 
  -9   3  17       49.50       38.50     29.05 o 
  -7   3  17      285.29      234.68     34.72 o 
  -5   3  17      489.97      439.36     45.64 o 
  -3   3  17      188.73      178.90     36.92 o 
  -1   3  17     1358.50     1419.58     72.69 o 
   1   3  17     1812.50     1784.53     96.47 o 
   3   3  17     1289.59     1247.73     59.69 o 
   5   3  17      155.66      109.95     45.49 o 
   7   3  17      625.97      487.48     49.04 o 
   9   3  17        6.50       28.18     37.56 o 
  11   3  17     2299.05     2625.76    166.52 o 
  13   3  17        3.31       30.87     40.91 o 
 -40   4  17       60.33       23.42     42.17 o 
 -38   4  17      852.88      976.74     66.00 o 
 -36   4  17      437.25      467.95     55.03 o 
 -34   4  17      864.18      901.96    109.23 o 
 -32   4  17        2.10       28.21     41.49 o 
 -30   4  17      959.58      898.89     63.61 o 
 -28   4  17      685.73      808.52     63.78 o 
 -26   4  17      587.92      697.65     70.92 o 
 -24   4  17     1119.22     1076.53     67.18 o 
 -22   4  17      449.39      462.38    175.53 o 
 -20   4  17     2103.02     2179.40     89.40 o 
 -18   4  17      341.60      359.83     48.02 o 
 -16   4  17     4862.74     5217.67     93.55 o 
 -14   4  17      503.93      455.92     40.35 o 
 -12   4  17     4409.71     4216.98     91.05 o 
 -10   4  17      560.84      562.11     57.75 o 
  -8   4  17       23.14       32.61     29.03 o 
  -6   4  17     2159.07     2302.23     70.77 o 
  -4   4  17       20.50       31.36     33.30 o 
  -2   4  17      218.84      175.58     38.05 o 
   0   4  17      511.53      522.96     46.06 o 
   2   4  17        6.82       21.66     38.93 o 
   4   4  17     2578.82     2675.48     87.48 o 
   6   4  17      392.57      527.85     50.19 o 
   8   4  17      115.79       84.10     41.92 o 
  10   4  17        0.20      -27.30     38.09 o 
  12   4  17      241.70      237.29     45.76 o 
 -37   5  17      131.36      104.91     47.31 o 
 -35   5  17      710.22      659.54     58.53 o 
 -33   5  17     3024.59     3194.91    191.26 o 
 -31   5  17     1803.85     1946.63    171.56 o 
 -29   5  17     1165.04     1179.74     99.12 o 
 -27   5  17       12.24       -4.98     42.85 o 
 -25   5  17       50.80       25.61     59.39 o 
 -23   5  17      451.31      480.01     55.34 o 
 -21   5  17     1666.34     1831.00    109.80 o 
 -19   5  17        6.07       23.09     40.11 o 
 -17   5  17      116.83      160.87     37.56 o 
 -15   5  17     3575.37     3673.61     88.88 o 
 -13   5  17      131.47      119.62     33.78 o 
 -11   5  17     7317.40     7413.09    133.25 o 
  -9   5  17      400.27      470.66     41.69 o 
  -7   5  17      756.51      778.62     47.56 o 
  -5   5  17      249.38      182.36     50.74 o 
  -3   5  17      156.41      181.73     37.39 o 
  -1   5  17      295.00      380.39     42.63 o 
   1   5  17       98.26      165.18     40.12 o 
   3   5  17      379.74      377.38     44.52 o 
   5   5  17      166.36      246.68     42.50 o 
   7   5  17      216.80      178.01     43.07 o 
   9   5  17      301.81      294.71     46.44 o 
  11   5  17      128.17       72.45     39.65 o 
 -36   6  17     1839.43     1886.06     91.31 o 
 -34   6  17     1167.88     1071.24     72.24 o 
 -32   6  17       27.02      -43.45     53.11 o 
 -30   6  17      650.23      672.38     64.56 o 
 -28   6  17     1282.35     1558.04    131.47 o 
 -26   6  17     2209.69     2424.06     98.45 o 
 -24   6  17       52.87       23.75     45.09 o 
 -22   6  17     1895.27     1800.80    132.20 o 
 -20   6  17     1465.54     1516.56     85.45 o 
 -18   6  17      452.81      437.77     42.96 o 
 -16   6  17     4959.38     5053.98    111.06 o 
 -14   6  17     1468.04     1389.97     66.27 o 
 -12   6  17     4705.71     4525.48    184.90 o 
 -10   6  17     2502.26     2519.00     75.30 o 
  -8   6  17        9.51      -40.36     32.69 o 
  -6   6  17     2451.98     2765.31     82.25 o 
  -4   6  17      357.56      450.00     62.25 o 
  -2   6  17      226.33      284.82     80.42 o 
   0   6  17       24.89      -27.02     51.24 o 
   2   6  17      557.22      557.40     68.77 o 
   4   6  17      869.80      864.74     62.58 o 
   6   6  17      924.50      968.75     59.31 o 
   8   6  17       64.92       49.77     40.93 o 
  10   6  17        0.41      -17.62     38.69 o 
 -33   7  17     1241.39     1229.06     77.44 o 
 -31   7  17        7.81       21.82     45.60 o 
 -29   7  17       10.54      -43.34     45.88 o 
 -27   7  17      330.77      399.29     56.32 o 
 -25   7  17       36.87       62.33     46.47 o 
 -23   7  17      598.52      710.14     64.47 o 
 -21   7  17     3669.10     3819.35    119.58 o 
 -19   7  17       56.40        0.82     44.21 o 
 -17   7  17     1045.72     1070.38     56.83 o 
 -15   7  17     1520.54     1420.26     55.48 o 
 -13   7  17       10.66      -24.11     35.98 o 
 -11   7  17     7355.60     7284.94    137.20 o 
  -9   7  17      194.01      242.16     40.79 o 
  -7   7  17      943.56      937.64     54.09 o 
  -5   7  17       21.05       32.91     36.15 o 
  -3   7  17      451.97      403.41     47.74 o 
  -1   7  17     3796.71     4018.16    145.13 o 
   1   7  17      660.83      739.40     55.84 o 
   3   7  17      781.14      768.83     57.96 o 
   5   7  17      120.59      227.94     82.14 o 
   7   7  17       34.02      -14.57     40.66 o 
 -30   8  17       18.46       11.43     49.52 o 
 -28   8  17      810.21      903.91     71.57 o 
 -26   8  17     1505.22     1461.63     81.30 o 
 -24   8  17        6.80       -9.88     45.83 o 
 -22   8  17      230.45      369.69     66.23 o 
 -20   8  17      576.94      549.08     59.46 o 
 -18   8  17       61.14        2.70     52.32 o 
 -16   8  17     1491.36     1514.26     66.81 o 
 -14   8  17       63.45       61.02     32.39 o 
 -12   8  17      336.88      321.61     79.21 o 
 -10   8  17      436.73      344.56     71.76 o 
  -8   8  17      211.52      271.20     40.70 o 
  -6   8  17     2588.18     2481.66     81.74 o 
  -4   8  17        1.72      -53.57     35.71 o 
  -2   8  17      217.15      247.49     48.32 o 
   0   8  17      791.94      899.50     58.89 o 
   2   8  17       89.08       34.00     43.01 o 
   4   8  17     2059.85     2151.48     84.72 o 
 -25   9  17      191.49      154.57     54.66 o 
 -23   9  17     1454.49     1361.48     91.98 o 
 -21   9  17     1613.39     1709.95     90.14 o 
 -19   9  17        8.64       34.08     46.85 o 
 -17   9  17       36.78      -18.37     34.23 o 
 -15   9  17       44.46       24.29     36.92 o 
 -13   9  17      428.28      393.82     47.84 o 
 -11   9  17     1384.03     1266.94     79.92 o 
  -9   9  17        0.29       -5.63     70.01 o 
  -7   9  17      817.92      746.43     53.65 o 
  -5   9  17     1273.95     1045.35     61.36 o 
  -3   9  17       71.93      -10.60     39.56 o 
  -1   9  17     4184.66     4240.35    110.61 o 
 -16  10  17      705.99      727.55     54.25 o 
 -14  10  17       52.58       29.67     60.74 o 
 -12  10  17       23.35      -29.69     37.90 o 
 -10  10  17       70.71       35.38     50.44 o 
 -40   0  18      815.86      600.98     83.83 o 
 -38   0  18      171.22      195.85     63.26 o 
 -36   0  18     1991.91     1853.66    116.24 o 
 -34   0  18      544.65      588.17     77.51 o 
 -32   0  18     1900.49     1821.50    117.30 o 
 -30   0  18     2637.93     2647.46    137.02 o 
 -28   0  18      920.24     1109.17     92.47 o 
 -26   0  18     3240.55     3090.34    145.57 o 
 -24   0  18        1.77      -32.73     53.09 o 
 -22   0  18       43.56       14.38     55.46 o 
 -20   0  18     1896.51     1839.91    113.04 o 
 -18   0  18       89.28       42.75     51.35 o 
 -16   0  18       69.63      129.56     58.25 o 
 -14   0  18     3207.45     3368.40    142.35 o 
 -12   0  18     1206.77     1099.56     86.56 o 
 -10   0  18      126.04       75.32     56.50 o 
  -8   0  18     6556.84     6734.01    224.67 o 
  -6   0  18     4977.03     4578.97    181.94 o 
  -4   0  18     7619.52     7222.71    243.00 o 
  -2   0  18     3195.59     3138.95    157.88 o 
   0   0  18      334.73      415.48     51.67 o 
   2   0  18     2764.44     2774.94    102.26 o 
   4   0  18     1125.68     1287.70    147.93 o 
   6   0  18     3156.25     3119.60    112.25 o 
   8   0  18      303.54      250.27     56.15 o 
  10   0  18      706.02      955.64     91.65 o 
  12   0  18      759.08      743.21    103.36 o 
 -39   1  18       36.07      -55.68     37.12 o 
 -37   1  18      299.93      216.69     44.76 o 
 -35   1  18      440.04      399.27     72.99 o 
 -33   1  18       13.63       -3.10     56.27 o 
 -31   1  18     8646.54     8691.51    273.63 o 
 -29   1  18      109.39      116.41     62.80 o 
 -27   1  18     1660.00     1599.11    114.51 o 
 -25   1  18      274.94      364.05     70.45 o 
 -23   1  18     1000.17      962.25     88.81 o 
 -21   1  18     7913.99     7974.39    250.22 o 
 -19   1  18     1179.73     1089.22     61.11 o 
 -17   1  18      208.69      307.66     53.88 o 
 -15   1  18       96.51       63.69     25.56 o 
 -13   1  18      586.96      521.77     39.48 o 
 -11   1  18     1203.51     1214.03    123.89 o 
  -9   1  18     3638.22     3506.17     86.01 o 
  -7   1  18     3154.80     3003.89     82.29 o 
  -5   1  18       21.92        5.88     30.49 o 
  -3   1  18     8002.03     8014.12    148.63 o 
  -1   1  18      233.28      192.14     38.85 o 
   1   1  18     9170.16     8876.62    162.40 o 
   3   1  18      210.86      277.68     42.42 o 
   5   1  18       79.13       85.70     41.01 o 
   7   1  18     2446.74     2390.08     71.76 o 
   9   1  18        2.19      -26.24     32.08 o 
  11   1  18     3771.24     3650.94    103.03 o 
  13   1  18      708.44      799.59    134.97 o 
 -40   2  18      647.57      635.85     85.28 o 
 -38   2  18      106.63      138.87     66.51 o 
 -36   2  18     1257.14     1127.39     66.95 o 
 -34   2  18      198.83      193.92     43.65 o 
 -32   2  18      275.85      246.48     61.15 o 
 -30   2  18     2500.64     2504.19    146.31 o 
 -28   2  18       15.17       -5.44     78.23 o 
 -26   2  18     4611.39     4357.65    126.50 o 
 -24   2  18      339.38      288.30     45.29 o 
 -22   2  18     1592.13     1677.02     76.48 o 
 -20   2  18      450.54      441.54     66.67 o 
 -18   2  18     1344.49     1314.05     68.85 o 
 -16   2  18     4412.90     4355.50     95.17 o 
 -14   2  18      626.03      682.00     42.16 o 
 -12   2  18      110.26      105.60     29.30 o 
 -10   2  18        0.35      -39.84     26.56 o 
  -8   2  18     1064.91     1281.52     55.83 o 
  -6   2  18       13.58      -16.95     31.53 o 
  -4   2  18     4274.23     4355.50    120.80 o 
  -2   2  18      103.33      137.13     35.76 o 
   0   2  18     1664.90     1600.65     90.59 o 
   2   2  18      650.54      698.84     62.66 o 
   4   2  18        0.06      -24.44     35.26 o 
   6   2  18     1340.33     1404.38     66.67 o 
   8   2  18      375.68      480.27     80.59 o 
  10   2  18      521.76      624.94     90.53 o 
  12   2  18      542.59      643.66     56.75 o 
 -39   3  18        3.98      -50.44     40.48 o 
 -37   3  18      234.46      222.11     45.75 o 
 -35   3  18      647.52      632.63     58.12 o 
 -33   3  18      380.95      444.29     53.49 o 
 -31   3  18     1566.39     1573.51     78.80 o 
 -29   3  18       14.43      -10.72     40.41 o 
 -27   3  18      225.99      192.21     46.96 o 
 -25   3  18      855.82      878.87    117.87 o 
 -23   3  18      438.35      538.73     53.87 o 
 -21   3  18     2170.96     2033.35     84.32 o 
 -19   3  18      424.74      439.65     50.33 o 
 -17   3  18      927.96      912.14     61.26 o 
 -15   3  18      729.17      800.30     46.13 o 
 -13   3  18      799.21      781.25     83.92 o 
 -11   3  18      750.64      746.00     44.92 o 
  -9   3  18     3456.59     3287.91    108.87 o 
  -7   3  18      711.73      644.22     44.64 o 
  -5   3  18      472.50      513.77     60.48 o 
  -3   3  18       13.19       34.72     34.33 o 
  -1   3  18      323.89      376.78     43.13 o 
   1   3  18      923.40      925.81     54.78 o 
   3   3  18      139.74       57.60     59.65 o 
   5   3  18       16.04      -23.89     36.99 o 
   7   3  18      705.40      649.67     54.12 o 
   9   3  18       19.58       75.36     41.52 o 
  11   3  18     1002.65      959.55     66.25 o 
 -38   4  18        0.89      -38.06     41.62 o 
 -36   4  18     1228.39     1217.61     72.64 o 
 -34   4  18      148.02      138.84     46.31 o 
 -32   4  18      373.49      482.42     54.92 o 
 -30   4  18       20.35       11.57     44.16 o 
 -28   4  18       26.46      -42.85     41.04 o 
 -26   4  18     2135.31     2309.97     90.95 o 
 -24   4  18      720.53      756.85     60.76 o 
 -22   4  18      308.66      319.73     50.76 o 
 -20   4  18        8.14      -30.23     69.10 o 
 -18   4  18      614.11      663.95     58.58 o 
 -16   4  18     1621.87     1456.26     58.59 o 
 -14   4  18     2917.43     3016.86    100.72 o 
 -12   4  18      271.50      302.52     56.68 o 
 -10   4  18        2.50       -3.10     30.66 o 
  -8   4  18     2159.55     2109.71     92.92 o 
  -6   4  18      887.50      883.43     51.64 o 
  -4   4  18     1616.06     1620.20     66.98 o 
  -2   4  18       41.79       58.01     37.08 o 
   0   4  18      312.72      293.53     56.36 o 
   2   4  18      245.23      176.11     40.23 o 
   4   4  18       19.44       26.01     38.09 o 
   6   4  18      847.49      856.96     59.28 o 
   8   4  18       58.81      132.94     63.95 o 
  10   4  18       60.85       22.92     41.52 o 
 -35   5  18      647.12      577.21     62.40 o 
 -33   5  18       31.38      -27.39     49.76 o 
 -31   5  18      905.93     1003.41     78.55 o 
 -29   5  18      140.11      155.42     49.51 o 
 -27   5  18       50.22      -30.67     44.59 o 
 -25   5  18       39.48       66.79     45.22 o 
 -23   5  18      284.52      173.17     49.83 o 
 -21   5  18     1957.29     1762.71     87.00 o 
 -19   5  18       56.07      114.51     65.36 o 
 -17   5  18     3895.51     3886.45    124.64 o 
 -15   5  18      188.69      248.13     38.14 o 
 -13   5  18     2079.95     2088.85     89.32 o 
 -11   5  18        5.11      -27.16     32.05 o 
  -9   5  18      716.97      690.43     50.11 o 
  -7   5  18      433.75      405.85     41.70 o 
  -5   5  18      164.70      112.26     38.34 o 
  -3   5  18      611.43      509.80     47.68 o 
  -1   5  18      226.73      296.45     74.16 o 
   1   5  18      594.06      645.28     53.54 o 
   3   5  18        1.10      -54.62     36.41 o 
   5   5  18        3.63      -53.73     36.77 o 
   7   5  18       38.95       62.46     40.71 o 
   9   5  18       61.98      -49.33     44.91 o 
 -34   6  18      588.09      653.83     63.95 o 
 -32   6  18      963.62     1133.19     74.84 o 
 -30   6  18       25.40       40.07     46.59 o 
 -28   6  18        5.41        3.27     45.05 o 
 -26   6  18       17.11       47.20     45.21 o 
 -24   6  18        2.32      -33.76     43.28 o 
 -22   6  18        9.26        8.72     45.63 o 
 -20   6  18     1673.60     1684.14    150.62 o 
 -18   6  18       98.84      124.12     49.56 o 
 -16   6  18     3253.91     3143.51    130.09 o 
 -14   6  18     1102.04     1232.62     73.70 o 
 -12   6  18        1.55       86.66     45.91 o 
 -10   6  18       39.55      -49.66     33.10 o 
  -8   6  18       93.27      105.07     37.88 o 
  -6   6  18      945.17     1060.39     55.86 o 
  -4   6  18      712.06      653.27     51.81 o 
  -2   6  18      499.38      651.48     63.29 o 
   0   6  18       96.71      115.17     43.01 o 
   2   6  18     1358.25     1333.16     71.60 o 
   4   6  18       37.76       94.51     41.81 o 
   6   6  18      171.46      166.94     45.58 o 
 -31   7  18        0.48       47.40     48.16 o 
 -29   7  18     1733.89     1843.22     94.60 o 
 -27   7  18      106.19      153.21     87.71 o 
 -25   7  18       75.99       30.54     46.28 o 
 -23   7  18        2.78      -30.46     43.59 o 
 -21   7  18      354.53      327.76    111.08 o 
 -19   7  18        0.25      -64.32     42.88 o 
 -17   7  18      364.95      434.78     43.83 o 
 -15   7  18        2.95       32.65     35.27 o 
 -13   7  18       32.70       83.82     60.00 o 
 -11   7  18        5.73        9.95     77.95 o 
  -9   7  18      200.35      219.36     50.97 o 
  -7   7  18      363.77      379.36     44.73 o 
  -5   7  18       68.00        0.13     65.07 o 
  -3   7  18      667.45      761.70     55.08 o 
  -1   7  18      356.28      351.70     46.88 o 
   1   7  18       55.22       62.32     42.80 o 
   3   7  18      107.17      156.32     44.46 o 
 -26   8  18       11.04      -45.69     47.68 o 
 -24   8  18      316.16      347.24     56.37 o 
 -22   8  18        0.09       11.48     47.04 o 
 -20   8  18       21.58       37.27     82.18 o 
 -18   8  18       78.55       40.40     45.37 o 
 -16   8  18        0.65       18.13     38.88 o 
 -14   8  18        2.27      -39.87     34.76 o 
 -12   8  18      155.48      133.45     50.08 o 
 -10   8  18      362.45      317.49     64.00 o 
  -8   8  18       31.06      -22.49     36.58 o 
  -6   8  18      497.28      466.38     97.69 o 
  -4   8  18      314.47      355.14     73.78 o 
  -2   8  18       13.09      -16.91     40.68 o 
   0   8  18     1694.89     1807.02     78.63 o 
 -21   9  18      471.55      479.03    113.39 o 
 -19   9  18        0.77       22.08    100.70 o 
 -17   9  18      211.10      267.56     44.19 o 
 -15   9  18       20.96      -78.69     72.44 o 
 -13   9  18        5.40       22.23     38.67 o 
 -11   9  18        1.02      -67.37     44.92 o 
  -9   9  18       64.42       80.45     51.61 o 
  -7   9  18      110.94      117.89     41.76 o 
 -37   1  19       30.43        2.68     41.60 o 
 -35   1  19        0.55       -4.85     41.29 o 
 -33   1  19       86.36       21.12     59.83 o 
 -31   1  19      192.81      188.36     67.16 o 
 -29   1  19      594.50      574.13     85.55 o 
 -27   1  19       31.02       -6.05     59.95 o 
 -25   1  19       25.30        7.95     58.69 o 
 -23   1  19        2.54       14.85     58.10 o 
 -21   1  19       51.52       46.03     57.94 o 
 -19   1  19       74.57       86.69     60.38 o 
 -17   1  19       33.57       30.72     55.48 o 
 -15   1  19      218.94      261.07     55.35 o 
 -13   1  19       23.29       17.28     29.49 o 
 -11   1  19       13.17      -11.78     29.79 o 
  -9   1  19      184.27      202.58     50.56 o 
  -7   1  19      607.35      600.35     45.92 o 
  -5   1  19       77.31       35.71     51.52 o 
  -3   1  19       63.19       46.67     36.58 o 
  -1   1  19      450.05      416.46     48.97 o 
   1   1  19      151.93      100.83     42.06 o 
   3   1  19       20.75      -42.94     32.97 o 
   5   1  19        9.95       -2.74     35.42 o 
   7   1  19        6.86       33.48     46.23 o 
   9   1  19      272.13      366.06     77.63 o 
 -38   2  19      145.55      283.42     71.87 o 
 -36   2  19       41.30      109.71     69.23 o 
 -34   2  19      184.14      124.02     66.84 o 
 -32   2  19       67.57      114.26     66.88 o 
 -30   2  19      208.16      173.40     69.51 o 
 -28   2  19     1278.28     1383.71     72.62 o 
 -26   2  19       54.19       47.42     42.35 o 
 -24   2  19      759.27      884.38     60.67 o 
 -22   2  19       96.80       53.65     42.97 o 
 -20   2  19       26.89        5.34     37.19 o 
 -18   2  19     2516.82     2525.81     89.93 o 
 -16   2  19      199.72      130.08     56.37 o 
 -14   2  19      289.36      402.78     68.88 o 
 -12   2  19       23.21       19.56     29.45 o 
 -10   2  19       38.55       -6.76     37.27 o 
  -8   2  19      532.23      577.34     45.24 o 
  -6   2  19       34.35        7.26     33.98 o 
  -4   2  19      473.35      490.99     56.62 o 
  -2   2  19      124.23      122.44     40.34 o 
   0   2  19      233.94      206.27     41.43 o 
   2   2  19       83.88       37.31     43.03 o 
   4   2  19      159.01      214.31     43.52 o 
   6   2  19      512.00      486.14     51.40 o 
   8   2  19      582.96      630.44     55.57 o 
 -37   3  19      143.95       98.73     46.27 o 
 -35   3  19      917.22      953.17     65.29 o 
 -33   3  19      119.95      160.59     84.52 o 
 -31   3  19       44.38       70.35     44.58 o 
 -29   3  19     1277.17     1196.44     72.16 o 
 -27   3  19       24.50       83.82     42.67 o 
 -25   3  19      239.41      183.15     46.25 o 
 -23   3  19      420.77      483.37     53.98 o 
 -21   3  19      174.83      134.66     43.05 o 
 -19   3  19     1598.71     1608.39    113.74 o 
 -17   3  19      310.62      360.06     49.33 o 
 -15   3  19        2.41      -45.53     36.52 o 
 -13   3  19     1846.40     1904.39     84.93 o 
 -11   3  19       14.89      -42.35     28.23 o 
  -9   3  19     2021.12     2000.30     69.45 o 
  -7   3  19       90.42       26.88     34.19 o 
  -5   3  19     1824.51     1796.99     69.47 o 
  -3   3  19     1291.38     1238.56     59.47 o 
  -1   3  19     1609.47     1674.02    184.46 o 
   1   3  19      276.50      222.11     43.69 o 
   3   3  19      378.43      492.54     51.19 o 
   5   3  19      313.00      307.44     46.77 o 
   7   3  19       16.52        8.99     38.81 o 
 -36   4  19      657.61      722.64     62.69 o 
 -34   4  19      724.82      743.42     62.40 o 
 -32   4  19       75.61       30.16     43.14 o 
 -30   4  19       98.15      145.92     83.03 o 
 -28   4  19     1106.97     1172.70     73.24 o 
 -26   4  19        7.71       45.38     45.17 o 
 -24   4  19     3057.03     3277.20    111.22 o 
 -22   4  19      234.53      287.25    112.35 o 
 -20   4  19      420.77      346.50     51.32 o 
 -18   4  19      216.35      307.96     48.92 o 
 -16   4  19      223.10      203.09     38.22 o 
 -14   4  19     2683.90     2642.03     97.26 o 
 -12   4  19       16.93      -13.88     48.76 o 
 -10   4  19      802.87      874.62     53.42 o 
  -8   4  19      781.76      896.85     52.21 o 
  -6   4  19      274.48      373.89     43.37 o 
  -4   4  19     1281.24     1302.13     61.87 o 
  -2   4  19      156.24      139.13     50.70 o 
   0   4  19      313.83      213.31     44.34 o 
   2   4  19      382.60      394.09     48.65 o 
   4   4  19      743.63      780.50     57.40 o 
   6   4  19      230.78      224.78     44.72 o 
 -33   5  19      311.62      272.90     53.56 o 
 -31   5  19       12.11        8.28     45.84 o 
 -29   5  19      960.04     1015.76    134.01 o 
 -27   5  19        9.94      -57.37     43.09 o 
 -25   5  19        1.24      -27.85     44.54 o 
 -23   5  19     1758.78     1739.30    172.18 o 
 -21   5  19       57.59       15.01     46.64 o 
 -19   5  19     5129.31     5096.83    309.88 o 
 -17   5  19        6.91       77.83     66.87 o 
 -15   5  19      472.05      459.37     47.65 o 
 -13   5  19     4825.09     4776.58    135.82 o 
 -11   5  19      619.62      539.65     69.03 o 
  -9   5  19     2485.03     2575.90     80.07 o 
  -7   5  19     1336.27     1433.90     89.72 o 
  -5   5  19      166.16      145.25     39.67 o 
  -3   5  19     1122.84     1217.25     63.02 o 
  -1   5  19      219.34      155.58     42.65 o 
   1   5  19      891.45      981.23     59.70 o 
   3   5  19      224.32      345.54     47.86 o 
   5   5  19       74.57       43.15     42.51 o 
 -30   6  19      284.08      316.63     55.60 o 
 -28   6  19      547.57      539.69     60.34 o 
 -26   6  19      246.19      330.29     56.69 o 
 -24   6  19     1309.14     1351.15    110.11 o 
 -22   6  19      115.46      133.30     48.86 o 
 -20   6  19      135.93       94.96     52.14 o 
 -18   6  19     4956.03     5076.20    141.96 o 
 -16   6  19       13.36      -30.10     45.17 o 
 -14   6  19     4240.63     4103.11    128.66 o 
 -12   6  19       10.26      -56.08     45.02 o 
 -10   6  19      672.12      639.37     75.34 o 
  -8   6  19      252.38      410.33     62.48 o 
  -6   6  19      577.71      560.78     49.52 o 
  -4   6  19      106.11      206.98     58.37 o 
  -2   6  19      467.11      570.94     52.03 o 
   0   6  19      266.19      242.37     55.64 o 
   2   6  19      117.13       25.34     43.08 o 
 -27   7  19       64.16       41.67     47.69 o 
 -25   7  19      159.31       21.99     47.79 o 
 -23   7  19      860.86      871.23     69.16 o 
 -21   7  19       11.63      -40.82     61.61 o 
 -19   7  19     2628.66     2562.02    105.25 o 
 -17   7  19      150.44      113.41     74.62 o 
 -15   7  19        5.35       17.39     38.37 o 
 -13   7  19     2038.64     2030.59     95.73 o 
 -11   7  19       50.16        8.30     58.78 o 
  -9   7  19     1456.21     1509.61     67.34 o 
  -7   7  19     1062.92      978.46     57.88 o 
  -5   7  19      116.25       56.47     61.42 o 
  -3   7  19      539.49      592.49     76.98 o 
  -1   7  19      517.71      492.57     51.06 o 
 -22   8  19        3.38      -36.94     46.65 o 
 -20   8  19        2.24      -67.78     45.19 o 
 -18   8  19     1205.75     1339.77    117.90 o 
 -16   8  19       80.61       77.92     49.53 o 
 -14   8  19      868.87      909.13     76.07 o 
 -12   8  19        0.83      -26.31     46.25 o 
 -10   8  19       18.53      -23.45     48.02 o 
  -8   8  19     1071.52     1104.96     61.73 o 
 -36   0  20      108.96      193.81     67.19 o 
 -34   0  20     2166.08     2157.29    129.86 o 
 -32   0  20      108.56      149.03     65.34 o 
 -30   0  20     2577.83     2723.82    147.16 o 
 -28   0  20     2490.37     2236.21    131.38 o 
 -26   0  20     3110.46     3129.55    156.22 o 
 -24   0  20     1750.83     1694.82    121.67 o 
 -22   0  20      313.71      289.31     71.74 o 
 -20   0  20       49.62       33.11     53.77 o 
 -12   0  20     1101.42     1123.61     96.57 o 
 -10   0  20      231.99      331.59     75.06 o 
  -8   0  20      565.94      550.85     85.82 o 
  -6   0  20     6165.89     6509.07    237.47 o 
  -4   0  20      178.35      227.93     82.17 o 
  -2   0  20     5344.35     5224.78    212.18 o 
   0   0  20      688.53      901.79    109.92 o 
   2   0  20     1127.78     1184.73    120.07 o 
   4   0  20       10.77      -24.73     78.36 o 
   6   0  20      253.85      185.74     88.53 o 
 -35   1  20      361.05      347.97     51.19 o 
 -33   1  20     1673.51     1459.37     81.50 o 
 -31   1  20      335.27      346.94     51.39 o 
 -29   1  20     3821.30     4159.76    182.67 o 
 -27   1  20      333.34      219.29     77.12 o 
 -25   1  20     1327.70     1276.39    103.55 o 
 -23   1  20     1679.48     1444.07    113.36 o 
 -21   1  20      669.00      816.46     85.85 o 
 -19   1  20      924.01      970.73     90.62 o 
 -13   1  20        6.32      -17.79     40.91 o 
 -11   1  20     1082.37     1200.11     64.99 o 
  -9   1  20      767.25      738.01     51.00 o 
  -7   1  20     2121.18     2120.14     92.85 o 
  -5   1  20      575.37      605.50     51.32 o 
  -3   1  20      183.82      148.79     53.80 o 
  -1   1  20     2004.24     1986.34     81.16 o 
   1   1  20      475.68      506.68     81.80 o 
   3   1  20      391.44      405.20     51.93 o 
   5   1  20      717.36      706.33     70.25 o 
 -36   2  20      136.68       82.34     66.52 o 
 -34   2  20      482.19      483.45     82.56 o 
 -32   2  20       17.17      -17.98     64.00 o 
 -30   2  20       75.00       -5.63     69.00 o 
 -28   2  20     1521.97     1430.88    110.05 o 
 -26   2  20      866.54      886.74     94.07 o 
 -24   2  20     1616.75     1645.75    125.49 o 
 -22   2  20       34.08       29.20     66.28 o 
 -20   2  20      153.76      203.01     64.64 o 
 -14   2  20      804.78      934.30    162.85 o 
 -12   2  20      609.62      744.21     58.63 o 
 -10   2  20      795.44      889.78     50.59 o 
  -8   2  20      489.76      507.66     44.16 o 
  -6   2  20     3351.59     3312.68     90.60 o 
  -4   2  20       24.90       17.22     46.87 o 
  -2   2  20      572.12      472.69     48.18 o 
   0   2  20      101.64       66.56     39.12 o 
   2   2  20        4.21      -34.55     71.11 o 
   4   2  20     1175.19     1263.59     67.42 o 
 -35   3  20        3.08       99.46     72.34 o 
 -33   3  20      568.49      533.99     57.33 o 
 -31   3  20        3.74       -3.46     43.31 o 
 -29   3  20      803.96      726.61     62.07 o 
 -27   3  20       69.61      -16.77     42.71 o 
 -25   3  20      274.26      219.74    118.17 o 
 -23   3  20     1161.77     1056.82     67.94 o 
 -21   3  20      322.48      280.77     51.12 o 
 -19   3  20      762.89      791.71     61.81 o 
 -17   3  20       39.61       13.67     59.62 o 
 -15   3  20      819.07      942.72     63.99 o 
 -13   3  20        1.48       22.83     41.57 o 
 -11   3  20     2534.28     2448.45    152.87 o 
  -9   3  20      173.70      180.87     38.07 o 
  -7   3  20      341.76      394.92     47.33 o 
  -5   3  20      177.54      170.52     40.41 o 
  -3   3  20       40.26       25.85     39.66 o 
  -1   3  20     2165.36     2038.33     81.31 o 
   1   3  20       13.25       20.20     40.03 o 
   3   3  20     1436.64     1575.77     72.75 o 
 -32   4  20      108.11      105.28     47.59 o 
 -30   4  20      229.79      260.97     52.47 o 
 -28   4  20      834.06      821.11     73.32 o 
 -26   4  20        4.01       44.23     44.68 o 
 -24   4  20      401.41      461.77     67.07 o 
 -22   4  20       16.77       13.88     45.41 o 
 -20   4  20       11.61       -3.45     44.13 o 
 -18   4  20       97.09       99.65     65.71 o 
 -16   4  20     1093.48     1133.36     71.31 o 
 -14   4  20      458.60      380.29     55.22 o 
 -12   4  20     1771.04     1581.74     83.03 o 
 -10   4  20       57.09       15.31     35.91 o 
  -8   4  20      160.06      173.90     39.14 o 
  -6   4  20      201.60      128.67     53.53 o 
  -4   4  20        0.44       -0.54     37.05 o 
  -2   4  20      151.29      244.30     60.19 o 
   0   4  20        1.47      -14.26     39.53 o 
   2   4  20       65.30       84.17     42.32 o 
 -31   5  20      544.87      650.96     81.78 o 
 -29   5  20      305.38      268.25     53.54 o 
 -27   5  20      307.15      289.36     66.95 o 
 -25   5  20        5.14      -10.71     83.06 o 
 -23   5  20      754.16      724.53     66.20 o 
 -21   5  20     1250.32     1095.70     71.68 o 
 -19   5  20      199.95      116.86     72.80 o 
 -17   5  20      395.88      372.42     83.37 o 
 -15   5  20      496.73      634.24     56.37 o 
 -13   5  20       41.29       16.40     45.11 o 
 -11   5  20      938.45      998.67     72.21 o 
  -9   5  20       24.70       24.60     34.80 o 
  -7   5  20       24.80       16.17     38.17 o 
  -5   5  20      241.36      260.04     45.31 o 
  -3   5  20      104.44       74.08     41.75 o 
  -1   5  20      552.23      560.09     54.34 o 
 -28   6  20      515.73      538.88     81.09 o 
 -26   6  20        3.38      -27.47     44.83 o 
 -24   6  20      196.94      151.40     50.27 o 
 -22   6  20       36.62       15.12     46.13 o 
 -20   6  20      351.20      317.28     54.67 o 
 -18   6  20       41.13      -40.53     68.17 o 
 -16   6  20     1846.60     1821.92    128.62 o 
 -14   6  20      195.79      251.51     54.93 o 
 -12   6  20     1668.65     1585.48     87.22 o 
 -10   6  20       11.57       56.84     48.21 o 
  -8   6  20       72.25       66.01     39.41 o 
  -6   6  20      755.21      850.89     57.32 o 
  -4   6  20       76.16      142.21     44.15 o 
 -21   7  20        2.13       -6.47     48.49 o 
 -19   7  20       15.52        8.93     70.16 o 
 -17   7  20        8.25       43.68     70.04 o 
 -15   7  20      110.15      126.71     52.55 o 
 -13   7  20      114.78      219.52    154.43 o 
 -11   7  20      285.84      269.08     57.21 o 
  -9   7  20      439.22      380.23     60.56 o 
 -33   1  21        2.37      -27.52     42.12 o 
 -31   1  21      416.34      523.74     57.79 o 
 -29   1  21       90.93       76.51     46.31 o 
 -27   1  21      492.14      408.30     57.53 o 
 -25   1  21      277.76      266.96     52.83 o 
 -23   1  21       19.69       14.47     66.00 o 
 -21   1  21       71.64       88.79     49.78 o 
 -13   1  21      625.68      536.72     86.29 o 
 -11   1  21       50.29       64.99     69.24 o 
  -9   1  21      237.64      169.48     42.00 o 
  -7   1  21       12.69       13.92     38.39 o 
  -5   1  21       74.35       95.07     43.15 o 
  -3   1  21       30.97       14.43     42.15 o 
  -1   1  21      593.06      487.16     66.99 o 
   1   1  21      126.39       93.75     58.58 o 
 -32   2  21      846.18      823.20     99.54 o 
 -30   2  21        1.98       -9.77     68.62 o 
 -28   2  21        4.52       93.64     66.74 o 
 -26   2  21     1482.72     1472.03    115.69 o 
 -24   2  21      182.13      366.18     81.61 o 
 -22   2  21      678.19      731.09     90.59 o 
 -12   2  21      109.81      145.54     71.51 o 
 -10   2  21       57.63       45.57     44.40 o 
  -8   2  21       48.97      -24.78     46.28 o 
  -6   2  21       40.09       11.00     49.13 o 
  -4   2  21      271.86      341.76     60.40 o 
  -2   2  21       63.67       49.52     50.02 o 
   0   2  21       11.74       -3.92     53.28 o 
 -31   3  21      104.45      144.49     72.97 o 
 -29   3  21      127.79      107.01     75.21 o 
 -27   3  21       40.53       39.72     71.66 o 
 -25   3  21       36.65      -37.14     63.76 o 
 -23   3  21        6.83       15.91     68.53 o 
 -21   3  21     1273.10     1311.83    107.55 o 
 -19   3  21       10.15      -33.36     55.68 o 
 -17   3  21      421.54      541.43     80.78 o 
 -15   3  21      183.41      175.66     50.43 o 
 -13   3  21       16.76      -46.04     46.89 o 
 -11   3  21      553.85      555.79     60.28 o 
  -9   3  21      638.10      797.12     54.05 o 
  -7   3  21       31.77       18.37     37.41 o 
  -5   3  21      432.40      560.63     52.74 o 
  -3   3  21       76.38      109.07     43.13 o 
  -1   3  21      193.98      240.43     46.90 o 
 -28   4  21      102.51       87.27     71.91 o 
 -26   4  21      552.61      563.58     62.67 o 
 -24   4  21      228.03      208.38     85.34 o 
 -22   4  21      264.07      303.80     53.21 o 
 -20   4  21       90.87       51.97     66.35 o 
 -18   4  21       23.50      -89.26     59.51 o 
 -16   4  21     2264.85     2142.93    139.28 o 
 -14   4  21     1182.30     1276.91     77.62 o 
 -12   4  21      433.36      445.76     57.50 o 
 -10   4  21        0.17      -31.36     43.23 o 
  -8   4  21      239.97      169.50     40.95 o 
  -6   4  21      978.85     1159.58     69.49 o 
  -4   4  21     1435.38     1567.46     70.67 o 
 -25   5  21      107.89       84.09     54.50 o 
 -23   5  21        1.93      -46.82     94.40 o 
 -21   5  21     2612.00     2686.96    154.09 o 
 -19   5  21     1114.52     1111.86    108.68 o 
 -17   5  21     1431.20     1219.59    113.46 o 
 -15   5  21      509.49      510.14     62.27 o 
 -13   5  21      271.57      160.46     50.86 o 
 -11   5  21     1337.27     1494.29     85.76 o 
  -9   5  21      657.89      711.70     67.55 o 
  -7   5  21      976.39      979.04     59.12 o 
 -18   6  21        3.49       23.67     73.43 o 
 -16   6  21     1536.90     1672.93    136.62 o 
 -14   6  21      339.10      438.07     50.29 o 
 -28   0  22      342.05      399.65     81.57 o 
 -26   0  22      680.25      736.59     97.99 o 
 -24   0  22     2931.99     2926.12    157.94 o 
 -10   0  22      414.95      537.18     89.16 o 
  -8   0  22     1180.24     1163.75    113.40 o 
  -6   0  22       81.02      188.49     81.96 o 
 -29   1  22      605.93      708.57     65.80 o 
 -27   1  22      657.00      694.03     67.90 o 
 -25   1  22       77.17      128.86     53.15 o 
 -11   1  22       16.89      -29.55     66.19 o 
  -9   1  22      939.70     1093.97     76.20 o 
  -7   1  22      103.58      168.89     54.41 o 
  -5   1  22       53.33       60.78     54.58 o 
 -28   2  22      625.24      643.18     94.94 o 
 -26   2  22      588.85      507.18     90.37 o 
 -24   2  22      581.30      529.16     89.14 o 
 -12   2  22        1.55      -27.38     67.18 o 
 -10   2  22        4.84       -8.29     69.95 o 
  -8   2  22      362.03      440.15     62.81 o 
  -6   2  22      226.50      213.70     58.37 o 
 -25   3  22        0.88      -99.02     66.01 o 
 -15   3  22      339.64      267.08     73.27 o 
 -13   3  22      848.13      868.63     96.02 o 
 -11   3  22       16.48      -64.07     42.72 o 
  -9   3  22      996.56     1076.00     74.59 o 
 -22   4  22       18.14       -3.14     65.65 o 
 -20   4  22       27.00      -49.16     65.91 o 
 -18   4  22     1038.33     1081.89    109.24 o 
 -16   4  22      413.01      366.95     85.58 o 
 -14   4  22     2305.71     2474.68    142.29 o 
 -12   4  22       94.66       73.98     52.17 o 
                                                 
